# Supplementary material for: Human population history revealed by a supertree approach
Source: Sci Rep. 2016 Jul 19;6:29890. doi: 10.1038/srep29890 (PMC4949479; doi:10.1038/srep29890)
Supplement: Supplementary methods [file srep29890-s2.zip]

Archive with 3 entries (3 files):
- Supplementary Dataset S1.xlsx
- Supplementary Dataset S2.ss
- Supplementary Dataset S3.ss
