# Supplementary material for: Human population history revealed by a supertree approach
Source: Sci Rep. 2016 Jul 19;6:29890. doi: 10.1038/srep29890 (PMC4949479; doi:10.1038/srep29890)
Supplement: Supplementary methods [file srep29890-s2.zip › Supplementary Dataset S1.xlsx]

## Sheet: List1
Type of data	Beginning character	Source study and figure
genomic	[1]	Low Levels of Genetic Divergence across Diverse Populations from India (Rosenberg et al. 2006) Figure 3
genomic	[67]	Worldwide human relationships inferred from genome-wide patterns of variation (Li et al. 2008) Fig. 1 B
genomic	[116]	The genetic structure and history of Africans and African Americans (Tishkoff et al. 2009) Fig. 1
genomic	[252]	Fig. S 8. The genetic structure and history of Africans and African Americans (Tishkoff et al. 2009)
genomic	[424]	Whole-genome genetic diversity in a sample of Australians with deep aboriginal ancestry (McEvoy et al. 2010) Figure 1 A
genomic	[451]	Figure 1 B. Whole-genome genetic diversity in a sample of Australians with deep aboriginal ancestry (McEvoy et al. 2010)
genomic	[475]	Inference of population splits and mixtures from genome-wide allele frequency data (Pickrell and Pritchard 2012a) Figure 3
genomic	[527]	Figure 3. Inference of population splits and mixtures from genome-wide allele frequency data (Pickrell and Pritchard 2012a)
genomic	[579]	Extending TreeMix to microsatellite data (Pickrell and Pritchard 2012b) Figure 1
genomic	[698]	Figure 3. Extending TreeMix to microsatellite data (Pickrell and Pritchard 2012b)
genomic	[817]	HGDP and HapMap analysis by Ancestry Mapper (Magalhaes et al. 2012) Figure S1
genomic	[867]	The genetic architecture of adaptations to high altitude in Ethiopia (Alkorta-Aranburu et al., 2012) Figure S1
genomic	[928]	Ethiopian Genetic Diversity (Pagani et al. 2012) Figure S2
genomic	[945]	Genome-Wide Diversity in the Levant Reveals Recent Structuring by Culture (Haber et al. 2013) Figure 3 A
genomic	[1008]	Reconstructing the Population History of European Romani (Mendizabal et al. 2012) Figure S1. C
genomic	[1091]	Genetic variation and population structure in Native Americans (Wang et al. 2007) Figure 8
genomic	[1122]	Figure S4. Genetic variation and population structure in Native Americans (Wang et al. 2007)
genomic	[1152]	Figure S5. Genetic variation and population structure in Native Americans (Wang et al. 2007)
genomic	[1182]	Reconstructing Native American population history (Reich et al. 2012) Figure 1 c
genomic	[1255]	Figure S3 A. Reconstructing Native American population history (Reich et al. 2012)
genomic	[1280]	Figure S3 B. Reconstructing Native American population history (Reich et al. 2012)
genomic	[1304]	The Genetic Structure of Pacific Islanders (Friedlaender et al. 2008) Figure 9
genomic	[1356]	Mapping human genetic diversity in Asia (Abdulla et al. 2009) Fig. 1
genomic	[1426]	Fig. 3 D. Mapping human genetic diversity in Asia (Abdulla et al. 2009)
genomic	[1454]	Fig. S28. Mapping human genetic diversity in Asia (Abdulla et al. 2009)
genomic	[1578]	Population Genetic Structure of Peninsular Malaysia (Hatin et al. 2011) Figure 1
genomic	[1591]	Genetic evidence supports linguistic affinity of Mlabri (Xu et al. 2010) Figure 7 A
genomic	[1607]	Genetic dating indicates that the Asian–Papuan admixture through eastern Indonesia corresponds (Xu et al. 2012) Fig. 1 B.
genomic	[1621]	Insight into the Peopling of Mainland Southeast Asia (Wangkumhang et al. 2013) Figure 1
genomic	[1664]	Turkish Population Structure and Genetic Ancestry (Hodogluhil and Mahley 2011) Figure 6
genomic	[1696]	Genomic Analysis of Natural Selection and Phenotypic Variation in High-Altitude Mongolians (Xing et al. 2013) Figure 1 B
genomic	[1705]	Genomic Variation in Seven Khoe-San Groups (Schlebusch et al. 2012) Fig. S24
genomic	[1776]	Fig. S29. Genomic Variation in Seven Khoe-San Groups (Schlebusch et al. 2012)
genomic	[1786]	Fig. S32. Genomic Variation in Seven Khoe-San Groups (Schlebusch et al. 2012)
genomic	[1805]	The genetic prehistory of southern Africa (Pickrell et al. 2012) Figure 3
genomic	[1826]	Figure 16 A. The genetic prehistory of southern Africa (Pickrell et al. 2012)
genomic	[1838]	Figure 16 B. The genetic prehistory of southern Africa (Pickrell et al. 2012)
genomic	[1849]	Figure S20 A. The genetic prehistory of southern Africa (Pickrell et al. 2012)
genomic	[1861]	Figure S21 A. The genetic prehistory of southern Africa (Pickrell et al. 2012)
genomic	[1872]	Complex Patterns of Genomic Admixture within Southern Africa (Petersen et al. 2013) Figure 3 A
genomic	[1884]	Evolutionary History and Adaptation from High-Coverage Whole-Genome Sequences of African Hunter-Gatherers (Lachance et al. 2012) Figure 1 F
genomic	[1898]	Evolutionary History of Continental Southeast Asians (Jinam et al. 2012) FIG. 5 A
genomic	[1913]	DNA analysis of an early modern human from Tianyuan Cave, China (Fu et al., 2013) Fig. 1
genomic	[1949]	The Andaman Islanders in a regional genetic context (Chaubey and Endicott 2013) Figure 6
genomic	[2636]	Toward a more uniform sampling of human genetic diversity (Xing et al. 2010) Fig. 3
genomic	[2676]	Supplemental Figure 3. Toward a more uniform sampling of human genetic diversity (Xing et al. 2010)
genomic	[2755]	Abraham s children in the genome era (Atzmon et al. 2010) Figure 2 C
genomic	[2771]	Genome-wide data substantiate Holocene gene flow from India to Australia (Pugach et al. 2013) Fig. 4 A
genomic	[2780]	Fig. 4 B. Genome-wide data substantiate Holocene gene flow from India to Australia (Pugach et al. 2013)
genomic	[2788]	Genetic and Linguistic Coevolution in Northern Island Melanesia (Hunley et al. 2008) Figure 4 B
genomic	[2805]	Population structure in a comprehensive genomic data set on human microsatellite variation (Pemberton et al. 2013) Figure 5
autosomal	[3058]	Evolutionary relationships of human populations on a global scale (Nei and Roychoudhury, 1993) FIG. 2
autosomal	[3083]	FIG. 4. Evolutionary relationships of human populations on a global scale (Nei and Roychoudhury, 1993)
autosomal	[3097]	FIG. 5. Evolutionary relationships of human populations on a global scale (Nei and Roychoudhury, 1993)
autosomal	[3122]	Patterns of Ancestral Human Diversity (Watkins et al. 2001) Figure 2 b
autosomal	[3136]	Genetic Variation Among World Populations (Watkins et al. 2003) Figure 3
autosomal	[3167]	Genetic variation at twentythree microsatellite loci in sixteen human populations (Deka et al. 1999) Figure 1 a
autosomal	[3181]	Figure 1 b. Genetic variation at twentythree microsatellite loci in sixteen human populations (Deka et al. 1999)
autosomal	[3194]	Figure 1 c. Genetic variation at twentythree microsatellite loci in sixteen human populations (Deka et al. 1999)
autosomal	[3208]	Reconstruction of human evolutionary tree using polymorphic autosomal microsatellites (Ayub et al. 2003) Fig. 1
autosomal	[3227]	Fig. 2. Reconstruction of human evolutionary tree using polymorphic autosomal microsatellites (Ayub et al. 2003)
autosomal	[3244]	Alu insertion polymorphisms and the genetic structure of human populations from the Caucasus (Nasidze et al. 2001) Figure 2
autosomal	[3283]	A hypervariable STR polymorphism in the CFI gene (Yuassa et al. 2013) Fig. 3
autosomal	[3296]	Genetic relationship of populations in China (Chu et al. 1998) Fig. 1 A
autosomal	[3320]	Fig. 1 B. Genetic relationship of populations in China (Chu et al. 1998)
autosomal	[3362]	Genetic structures of the Tibetans and the Deng people in the Himalayas (Kang et al. 2010) Figure 2
autosomal	[3405]	Microsatellite profiles reveal an unexpected genetic relationship between Asian populations (Rolf et al., 1998) Fig. 1
autosomal	[3410]	Fig. 2. Microsatellite profiles reveal an unexpected genetic relationship between Asian populations (Rolf et al., 1998)
autosomal	[3418]	Is Great Andamanese genealogically and typologically distinct from Onge and Jarawa (Abbi et al. 2008) Fig. 6
autosomal	[3430]	A comprehensive analysis of microsatellite diversity in Aboriginal Australians (Wash et al. 2007) Fig. 4
autosomal	[3500]	Autosomal Microsatellite Variability of the Arrernte People of Australia (Alfonso-Sanchez et al. 2008) Fig. 1
autosomal	[3517]	The Soliga - genetic diversity and phylogenetic affinities (Morlote et al. 2011) Figure 3
autosomal	[3546]	Austronesian genetic signature in East African Madagascar and Polynesia (Regueiro et al., 2008) Fig. 3
autosomal	[3564]	Genetic Structure of Native Circumpolar Populations (Rubicz et at. 2010) Fig. 2
autosomal	[3581]	Autosomal, mtDNA, and Y-chromosome diversity in Amerinds (Mesa et al. 2000) Figure 2
autosomal	[3598]	Autosome STRs in native South America (Callegari-Jacques et al. 2011) Fig. 2
autosomal	[3626]	Autosomal and X chromosome Alu insertions in Bolivian Aymaras and Quechuas (Gaya-Vidal 2009) Fig. 2
autosomal	[3639]	Geography influences microsatellite polymorphism diversity in Amerindians (Kohlrausch et al. 2005) Fig 2
NRY	[3647]	African Y chromosome and mtDNA divergence provides insight into the history of click languages (Knight et al. 2003) Figure 2
NRY	[3670]	Genome-Wide and Paternal Diversity Reveal a Recent Origin of Human Populations in North Africa (Fadhlaoui-Zid et al. 2013) Fig
NRY	[3686]	A Y-chromosomal Comparison of the Madjars (Kazakhstan) and the Magyars (Hungary) (Biró et al. 2009) Fig. 2
NRY	[3716]	Parallel Evolution of Genes and Languages in the Caucasus Region (Balanovsky et al. 2011) Figure 4 GENETIC TREE
NRY	[3726]	Testing hypotheses of language replacement in the Caucasus (Nasidze et al. 2003) Figure 3 B
NRY	[3763]	The Eurasian Heartland (Wells et al. 2001) Fig. 2
NRY	[3808]	Y-chromosomal evidence for a limited Greek contribution to the Pathan population of Pakistan (Firasat et al. 2007) Figure 3
NRY	[3811]	The origin of Yakuts (Kharkov et al. 2008) Fig. 3
NRY	[3829]	Microsatellites provide evidence for Y chromosome diversity among the founders (Ruiz-Linares et al., 1999) FIG. 1 A
mtDNA	[3837]	The complete mitochondrial DNA genome of an unknown hominin from southern Siberia (Krause et al. 2010) Figure 3
mtDNA	[3894]	Mitochondrial genome variation and the origin of modern humans (Ingman et al. 2000) Figure 2
mtDNA	[3929]	Mitochondrial Genome Variation and Evolutionary History of Australian and New Guinean (Ingman and Gyllensten 2003) Figure 2
mtDNA	[3990]	Evolutionary History of Hunter-Gatherer Marriage Practices (Walker et al. 2011) Figure 1
mtDNA	[4003]	History of click-speaking Populations of Africa (Tishkoff et al. 2007) Fig. 6b
mtDNA	[4012]	MtDNA control region variation affirms diversity and deep sub-structure in populations (Schlebusch et al. 2013) Figure 5 A
mtDNA	[4027]	Figure 5 B. MtDNA control region variation affirms diversity and deep sub-structure in populations (Schlebusch et al. 2013)
mtDNA	[4036]	Figure 5 C. MtDNA control region variation affirms diversity and deep sub-structure in populations (Schlebusch et al. 2013)
mtDNA	[4045]	mtDNA Variation in the South African Kung and Khwe (Chen et al. 2000) Figure 4
mtDNA	[4050]	Mitochondrial DNA variation and language replacements in the Caucasus (Nasidze and Stoneking 2001) Figure 4a
mtDNA	[4066]	Trading Genes along the Silk Road (Comas et al. 1998) Figure 2 F
mtDNA	[4079]	Mitochondrial DNA Diversity in Indigenous Populations of the Southern Extent of Siberia (Starikovskaya et al., 2005) Figure 4
mtDNA	[4096]	MtDNA polymorphism in East Asian populations, with special reference to the peopling of Japan (Horai et al. 1996) Figure 4
mtDNA	[4103]	Peopling of Sahul (Redd and Stoneking, 1999) Figure 4
mtDNA	[4114]	Figure 6. Peopling of Sahul (Redd and Stoneking, 1999)
mtDNA	[4130]	Mitochondrial DNA polymorphisms in nine aboriginal groups of Taiwan (Tajima et al. 2003) Fig. 4
mtDNA	[4138]	Fig. 5. Mitochondrial DNA polymorphisms in nine aboriginal groups of Taiwan (Tajima et al. 2003)
mtDNA	[4153]	Polynesian genetic affinities with Southeast Asian populations (Melton et al. 1995) Figure 2
mtDNA	[4163]	Origins of Aleuts and the Genetic Structure of Populations of the Archipelago (Crawford 2010) Figure 7
mtDNA	[4179]	Gene flow across linguistic boundaries in Native North American populations (Hunley and Long 2005) Fig. 2 A
mtDNA	[4186]	Genetic differences between Chibcha and Non-Chibcha speaking tribes (Usme-Romero et al. 2013) Figure 3
mtDNA	[4222]	Mitochondrial DNA and prehistoric settlements (Eshleman et al 2004) Figure 2
mtDNA	[4232]	Mitochondrial DNA diversity of the Amerindian populations living in the Andean Piedmont (Corella et al. 2007) Figure 4
mtDNA	[4252]	mtDNA and Y-chromosome polymorphisms in four Native American populations from southern Mexico (Torroni et al. 1994) Figure 3 A
mtDNA	[4268]	Figure 3 B. mtDNA and Y-chromosome polymorphisms in four Native American populations from southern Mexico (Torroni et al. 1994
mtDNA	[4281]	A formal test of linguistic and genetic coevolution in native Central and South America (Hunley et al. 2007) Fig. 4
HLA system	[4290]	The Origin of Amerindians and the Peopling of the Americas According to HLA Genes (Arnaiz-Villena et al. 2010) Fig. (3)
HLA system	[4366]	Polymorphism of the HLA-DRB1 Locus in Colombian, Ecuadorian, and Chilean Amerinds (Blagitko et al. 1997) Figure 3
HLA system	[4404]	Origin of Mexican Nahuas (Aztecs) according to HLA genes (Vargas-Alarcon et al. 2007) Fig. 3
HLA system	[4459]	Origin of Mayans according to HLA genes and the uniqueness of Amerindians (Gomez-Casado et al. 2003) Fig. 3
HLA system	[4517]	Origin of Bolivian Quechua Amerindians (Martinez-Laso et al. 2006) Fig. 2
HLA system	[4572]	Origin of Aymaras from Bolivia (Arnaiz-Villena et al. 2005) Fig. 2
HLA system	[4630]	MHC Class II haplotypes of Colombian Amerindian tribes (Yunis et al. 2013) Figure 2
HLA system	[4653]	HLA-DRB1 alleles in four Amerindian populations from Argentina and Paraguay (Parolin et al. 2009) Figure 2
HLA system	[4663]	HLA in Jaidukama (Martinez-Laso et al. 2011) Fig. 3
HLA system	[4705]	Fig. 4. HLA in Jaidukama (Martinez-Laso et al. 2011)
HLA system	[4781]	HLA genetic profile of Mapuche (Araucanian) Amerindians from Chile (Rey et al. 2013) Fig. 1
HLA system	[4842]	HLA genes in Uros from Titikaka Lake, Peru (Arnaiz-Villena et al. 2009) Figure 2
HLA system	[4915]	HLA genes in Mexican Teeneks (Vargas-Alarcon et al. 2006) Fig. 2
HLA system	[4986]	HLA genes in Mexican Mazatecans (Arnaiz-Villena et al. 2000) Fig. 2
HLA system	[5044]	HLA Genes in Mayos Population from Northeast Mexico (Arnaiz-Villena et al. 2007) Fig. (3)
HLA system	[5105]	HLA genes in Lamas Peruvian-Amazonian Amerindians (Moscoso et al. 2006) Fig. 2
HLA system	[5173]	HLA class II diversity in seven Amerindian populations (Tsuneto et al. 2003) Fig. 1
HLA system	[5218]	High-resolution molecular characterization of the HLA class I and class II in the Tarahumara (Garcia-Ortiz, et al. 2006) Figur
HLA system	[5276]	Genetic relationship of the Guambino, Paez, and Ingano Amerindians (Yunis et al., 2001) Figure 1
HLA system	[5282]	Figure 2. Genetic relationship of the Guambino, Paez, and Ingano Amerindians (Yunis et al., 2001)
HLA system	[5288]	HLA in the Azores Archipelago (Burges-Armas et al. 1999) Fig. 3
HLA system	[5312]	Distribution of HLA gene and haplotype frequencies in Taiwan (Shaw et al. 1999) Fig. 1
HLA system	[5322]	Diversity of HLA among Taiwan’s indigenous tribes and the Ivatans in the Philippines (Chu et al. 2001) Fig. 1
HLA system	[5356]	Heterogeneity of Taiwan’s indigenous population (Lin et al. 2000) Figure 6
HLA system	[5379]	HLA polymorphism in six Malay subethnic groups in Malaysia (Edinur et al. 2009) Fig. 2
HLA system	[5394]	Fig. 3. HLA polymorphism in six Malay subethnic groups in Malaysia (Edinur et al. 2009)
HLA system	[5416]	Polymorphisms of HLA genes in Western Javanese (Yuliwulandari et al. 2009) Figure 1
HLA system	[5430]	Analysis of HLA genes and haplotypes in Ainu (Bannai et al. 2000) Fig. 3
HLA system	[5451]	Distributions of HLA-A and -B alleles and haplotypes in the Yi ethnic minority of Yunnan (Zhu et al. 2010) Fig. 1
HLA system	[5478]	HLA genes of Aleutian Islanders living between Alaska (USA) and Kamchatka (Russia) (Moscoso et al. 2007) Fig. 2
HLA system	[5535]	HLA molecular markers in Tuvinians (Martinez-Laso et al. 2001) Fig. 2
HLA system	[5581]	Fig. 3. HLA molecular markers in Tuvinians (Martinez-Laso et al. 2001)
HLA system	[5639]	Molecular analysis of HLA polymorphism in Khoton-Mongolians (Munkhbat et al. 1997) Figure 1
HLA system	[5665]	Figure 2 Molecular analysis of HLA polymorphism in Khoton-Mongolians (Munkhbat et al. 1997)
HLA system	[5677]	Origin and affinities of indigenous Siberian populations (Uinuk-ool et al. 2002) Fig. 2
HLA system	[5723]	Fig. 3. Origin and affinities of indigenous Siberian populations (Uinuk-ool et al. 2002)
HLA system	[5779]	Fig. 4. Origin and affinities of indigenous Siberian populations (Uinuk-ool et al. 2002)
HLA system	[5842]	Polymorphism of the HLA class II loci in Siberian populations (Grahovac et al. 1998) Fig. 4
HLA system	[5871]	Variation of HLA class II genes in the Nganasan and Ket (Uinuk-ool et al. 2004) Figure 2
HLA system	[5935]	Variation of HLA class II genes in the Nganasan and Ket (Uinuk-ool et al. 2004) Figure 3
HLA system	[5988]	HLA polymorphism in six ethnic groups from Pakistan (Mohyuddin et al. 2002) Fig. 2
HLA system	[5993]	Fig. 4. HLA polymorphism in six ethnic groups from Pakistan (Mohyuddin et al. 2002)
HLA system	[6024]	Genetic affinities of north and northeastern populations of India (Agrawal et al. 2008) Figure 2
HLA system	[6063]	HLA polymorphisms in Sindhi community in Mumbai, India (Chhaya et al. 2010) Figure 1
HLA system	[6072]	HLA-B and HLA-C alleles and haplotypes in the Dravidian tribal populations of southern India (Thomas et al. 2004) Fig. 2
HLA system	[6094]	Baloch of Iran compared with related populations of Pakistan (Farjadian et al. 2004) Fig. 1
HLA system	[6099]	Allele and extended haplotype polymorphism of HLA loci in Polish population (Nowak et al. 2008) Figure 2
HLA system	[6137]	HLA allele and haplotype frequencies in the Albanian population (Sulcebe et al. 2009) Figure 1
HLA system	[6158]	HLA alleles and haplotypes in the Turkish population (Arnaiz-Villena et al. 2001) Fig. 2
HLA system	[6171]	Fig. 3. HLA alleles and haplotypes in the Turkish population (Arnaiz-Villena et al. 2001)
HLA system	[6192]	HLA alleles in isolated populations from North Spain (Sánchez-Velasco et al. 2003) Fig. 4
HLA system	[6213]	HLA class II gene polymorphism in Parsees and Zoroastrians of Iran (Farjadian et al. 2004) Figure 1
HLA system	[6225]	Figure 3. HLA class II gene polymorphism in Parsees and Zoroastrians of Iran (Farjadian et al. 2004)
HLA system	[6242]	HLA class II similarities in Iranian Kurds and Azeris (Farjadian and Ghaderi 2007) Figure 2 a
HLA system	[6249]	Figure 3. HLA class II similarities in Iranian Kurds and Azeris (Farjadian and Ghaderi 2007)
HLA system	[6282]	HLA gene and haplotype frequencies in Russians, Bashkirs and Tatars (Suslova et al., 2012) Figure 2
HLA system	[6304]	HLA genes in Macedonians (Arnaiz-Villena et al. 2001) Fig. 1
HLA system	[6329]	HLA Genes in the Chuvashian population from European Russia (Arnaiz-Villena et al. 2003) Figure 2
HLA system	[6364]	Figure 4. HLA Genes in the Chuvashian population from European Russia (Arnaiz-Villena et al. 2003)
HLA system	[6413]	HLA polymorphism in Bulgarians defined by high-resolution typing methods (Ivanova et al. 2002) Fig.1
HLA system	[6436]	HLA polymorphism in the murcia population (Spain) (Muro et al. 2001) FIGURE 2
HLA system	[6452]	Phylogenetic Applications of HLA Class II Loci (Bharadway et al. 2007) Fig. 1
HLA system	[6472]	Relatedness among Basques, Portuguese, Spaniards, and Algerians studied by HLA (Arnaiz-Villena et al. 1997) Fig. 2
HLA system	[6481]	The contribution of HLA to the investigation of the evolutionary history of Tunisians (Hajej et al. 2006) Figure 1
HLA system	[6497]	Figure 2. The contribution of HLA to the investigation of the evolutionary history of Tunisians (Hajej et al. 2006)
HLA system	[6521]	The genetic relationship among Iranian ethnic groups (Farjadian et al. 2009) Fig. 6
HLA system	[6569]	The origin of Cretan populations (Arnaiz-Villena et al. 1999) Fig. 1
HLA system	[6581]	Fig. 2. The origin of Cretan populations (Arnaiz-Villena et al. 1999)
HLA system	[6598]	HLA genes in Arabic-speaking Moroccans (Gomez-Cassado et al. 2000) Fig. 2
HLA system	[6609]	Fig. 3. HLA genes in Arabic-speaking Moroccans (Gomez-Cassado et al. 2000)
HLA system	[6626]	HLA-DR, DQ nucleotide sequence polymorphisms in the Pasiegos (Sánchez-Velasco et al. 1999) Fig. 2
HLA system	[6643]	HLA class I and class II allele frequencies studied at the DNA level in the Svanetian (Sánchez-Velasco and Leyva-Cobian 2001)
HLA system	[6662]	Fig. 2 B. HLA class I and class II allele frequencies studied at the DNA level in the Svanetian population (Sánchez-Velasco an
HLA system	[6678]	Molecular analysis of HLA allelic frequencies and haplotypes in Jordanians (Sánchez-Velasco et al. 2001) FIGURE 1 A
HLA system	[6698]	FIGURE 1 B. Molecular analysis of HLA allelic frequencies and haplotypes in Jordanians (Sánchez-Velasco et al. 2001)
‘classical polymorphisms’	[6715]	Fertility and mode of subsistence - a phylogenetic analysis (Sellen and Mace 1997) FIG. I
‘classical polymorphisms’	[6782]	Phylogenetic analysis of the evolution of lactose digestion in adults (Holden and Mace 1997) Figure 1
‘classical polymorphisms’	[6833]	Figure 2. Phylogenetic analysis of the evolution of lactose digestion in adults (Holden and Mace 1997)
‘classical polymorphisms’	[6885]	Genetic origins of the Japanese (Otomo and Saitou 1997) Fig. 1 A
‘classical polymorphisms’	[6910]	Fig. 2 A. Genetic origins of the Japanese (Otomo and Saitou 1997)
‘classical polymorphisms’	[6935]	Population Genetic Studies Aboriginal Ethnic Groups of Taiwan I. - Red Cell Enzyme Systems (Jin et al. 1999) Figure 2 A
‘classical polymorphisms’	[6944]	Figure 2 B. Population Genetic Studies Aboriginal Ethnic Groups of Taiwan I. - Red Cell Enzyme Systems (Jin et al. 1999)
‘classical polymorphisms’	[6952]	Population Genetic Studies on Aboriginal Ethnic Groups of Taiwan II. Serum Protein Systems (Yuasa et al. 2001) Figure 1 A
‘classical polymorphisms’	[6961]	Figure 1 B. Population Genetic Studies on Aboriginal Ethnic Groups of Taiwan II. Serum Protein Systems (Yuasa et al. 2001)
‘classical polymorphisms’	[6969]	Figure 3 A. Population Genetic Studies on Aboriginal Ethnic Groups of Taiwan II. Serum Protein Systems (Yuasa et al. 2001)
‘classical polymorphisms’	[6986]	Figure 3 B. Population Genetic Studies on Aboriginal Ethnic Groups of Taiwan II. Serum Protein Systems (Yuasa et al. 2001)
‘classical polymorphisms’	[7002]	Microevolution in Lower Central America (Barrantes et al. 1990) Figure 4 a
‘classical polymorphisms’	[7012]	Microevolution and Genetic Affinities among Six Amerindian Tribes of Lower Central America (Bieber et al. 1996) Figure 2
‘classical polymorphisms’	[7017]	The history and geography of human genes (Cavalli-Sforza et al. 1994) Fig. 2.3.2.B
‘classical polymorphisms’	[7057]	Fig. 3.5.1. (Cavalli-Sforza et al. 1994)
‘classical polymorphisms’	[7101]	Fig. 4.10.1. (Cavalli-Sforza et al. 1994)
‘classical polymorphisms’	[7134]	Fig. 4.11.1. (Cavalli-Sforza et al. 1994)
‘classical polymorphisms’	[7148]	Fig. 4.12.1. (Cavalli-Sforza et al. 1994)
‘classical polymorphisms’	[7166]	Fig. 4.13.1. (Cavalli-Sforza et al. 1994)
‘classical polymorphisms’	[7187]	Fig. 4.14.1. (Cavalli-Sforza et al. 1994)
‘classical polymorphisms’	[7208]	Fig. 4.15.1. (Cavalli-Sforza et al. 1994)
‘classical polymorphisms’	[7224]	Fig. 5.5.1. (Cavalli-Sforza et al. 1994)
‘classical polymorphisms’	[7247]	Fig. 6.9.1. (Cavalli-Sforza et al. 1994)
‘classical polymorphisms’	[7267]	Fig. 6.10.1. (Cavalli-Sforza et al. 1994)
‘classical polymorphisms’	[7281]	Fig. 6.10.3. (Cavalli-Sforza et al. 1994)
‘classical polymorphisms’	[7307]	Fig. 7.7.2. (Cavalli-Sforza et al. 1994)
‘classical polymorphisms’	[7324]	Fig. 7.8.1. (Cavalli-Sforza et al. 1994)
linguistic	[7353]	Bantu language trees reflect the spread of farming across sub-Saharan Africa (Holden 2002) Figure 2
linguistic	[7428]	Figure 3. Bantu language trees reflect the spread of farming across sub-Saharan Africa (Holden 2002)
linguistic	[7468]	Comparison of maximum parsimony and Bayesian Bantu language trees (Holden et al. 2005) Figure 4.3
linguistic	[7562]	Cladistic analysis of Bantu languages (Rexová et al. 2006) Fig. 1
linguistic	[7642]	Fig. 2. Cladistic analysis of Bantu languages (Rexová et al. 2006)
linguistic	[7724]	Rapid radiation, borrowing and dialect continua in the Bantu languages (Holden and Gray 2006) Figure 2.2
linguistic	[7816]	Cultural phylogeography of the Bantu Languages of sub-Saharan Africa (Currie et al. 2013) Fig S1
linguistic	[8352]	Language-tree divergence times support the Anatolian theory of Indo-European origin (Gray and Atkinson 2003) Figure 1 a
linguistic	[8438]	Bayesian estimation of correlated evolution across cultures (Pagel and Meade 2005) Figure 13.1
linguistic	[8468]	Figure 13.4. Bayesian estimation of correlated evolution across cultures (Pagel and Meade 2005)
linguistic	[8498]	From Bridewealth to Dowry (Fortunato et al. 2006) Figure 3
linguistic	[8549]	Indo-European languages tree by Levenshtein distance (Serva and Petroni 2008) Figure 1
linguistic	[8597]	Beautiful trees on unstable ground (Geisler and List 2009) Figure 6
linguistic	[8638]	The shape and tempo of language evolution (Greenhill 2010) Figure S4 Indo-European
linguistic	[8657]	Linguistic phylogenetic inference by PAM-like matrices (Delmestri and Cristianini 2012) Figure 2
linguistic	[8741]	Quantifying Uncertainty in Phylogenetic Studies of the Slavonic Languages (Nurbakova et al. 2013) Fig. 1
linguistic	[8751]	Fig. 2. Quantifying Uncertainty in Phylogenetic Studies of the Slavonic Languages (Nurbakova et al. 2013)
linguistic	[8763]	Beautiful trees on unstable ground (Geisler and List 2009) Figure 5
linguistic	[8808]	Mapping the origins and expansion of the Indo-European language family (Bouckaert et al. 2012) Figure S 1
linguistic	[8910]	Matrilocal residence is ancestral in Austronesian societies (Jordan et al. 2007) Figure S1
linguistic	[9044]	Language Phylogenies Reveal Expansion Pulses and Pauses in Pacific Settlement (Gray et al. 2009) Fig. S5
linguistic	[9396]	The shape and tempo of language evolution (Greenhill 2010) Figure S4 Austronesian
linguistic	[9415]	Rise and fall of political complexity in island South-East Asia and the Pacific (Currie et al. 2010) Figure 1
linguistic	[9491]	Supplementary Figure 1. Rise and fall of political complexity in island South-East Asia and the Pacific (Currie et al. 2010)
linguistic	[9574]	Language trees support the express-train sequence of Austronesian expansion (Gray and Jordan 2000) Figure 3
linguistic	[9650]	Testing population dispersal hypotheses (Greenhill and Gray 2005) Figure 3.7
linguistic	[9726]	Figure 3.8. Testing population dispersal hypotheses (Greenhill and Gray 2005)
linguistic	[9801]	Bayesian phylogenetic analysis of Semitic languages (Kitchen et al. 2009) Figure 2
linguistic	[9825]	Cultural and climatic changes shape the evolutionary history of the Uralic languages (Honkola et al. 2013) Fig. 2
linguistic	[9841]	Parallel Evolution of Genes and Languages in the Caucasus Region (Balanovsky et al. 2011) Figure 4 LINGUISTIC TREE
linguistic	[9849]	From bag of languages to family trees from noisy corpus (Rama and Singh 2009) Fig. 1
linguistic	[9858]	Fig. 2. From bag of languages to family trees from noisy corpus (Rama and Singh 2009)
linguistic	[9867]	Fig. 3. From bag of languages to family trees from noisy corpus (Rama and Singh 2009)
linguistic	[9876]	Fig. 4. From bag of languages to family trees from noisy corpus (Rama and Singh 2009)
linguistic	[9884]	Structural phylogenetics and the reconstruction of ancient language history (Dunn et al. 2005) Fig. 3
linguistic	[9895]	Fig. 4. Structural phylogenetics and the reconstruction of ancient language history (Dunn et al. 2005)
linguistic	[9909]	Contact and phylogeny in Island Melanesia (Dunn 2009) Fig. 8
linguistic	[9920]	Genetic and Linguistic Coevolution in Northern Island Melanesia (Hunley et al. 2008) Figure 4 A
linguistic	[9933]	Figure 4 C. Genetic and Linguistic Coevolution in Northern Island Melanesia (Hunley et al. 2008)
linguistic	[9942]	Evolved structure of language shows lineage-specific trends in word-order universals (Dunn et al. 2011) Figure 1 Uto-Aztecan
linguistic	[9961]	Universal typological dependencies should be detectable in the history of language families (Lewinson et al. 2011) Figure 3
linguistic	[9979]	Bayesian phylogeography of the Arawak expansion in lowland South America (Walker and Ribeiro 2011) Figure 2
linguistic	[10036]	Cultural Phylogenetics of the Tupi Language Family in Lowland South America (Walker et al. 2012) Figure 1
linguistic	[10084]	Microevolution in Lower Central America (Barrantes et al. 1990) Figure 4 b
admixture plot (linguistic)	[10093]	Explaining the Linguistic Diversity of Sahul Using Population Models (Reesink et al. 2009) Figure 3. K2
admixture plot (genomic)	[10224]	The genetic structure and history of Africans and African Americans (Tishkoff et al. 2009) Fig. 3. K2
admixture plot (genomic)	[10340]	K2. Fig. S15. The genetic structure and history of Africans and African Americans (Tishkoff et al. 2009)
admixture plot (genomic)	[10402]	Ancient human genome sequence of an extinct Palaeo-Eskimo (Rassmusen et al. 2010) Fig. S15. K2
admixture plot (genomic)	[10464]	An Aboriginal Australian Genome Reveals Separate Human Dispersals into Asia (Rasmussen et al. 2011) Figure S23. K2
admixture plot (genomic)	[10650]	Genetic Structure of Human Populations (Rosenberg et al. 2002) Fig. 1. K2
admixture plot (genomic)	[10674]	The genome-wide structure of the Jewish people (Behar et al. 2010) Supplementary Figure 4. K2
admixture plot (genomic)	[10736]	Whole-genome genetic diversity in a sample of Australians with deep aboriginal ancestry (McEvoy et al. 2010) Figure S1 A. K2
admixture plot (genomic)	[10777]	K2. Figure S1 B. Whole-genome genetic diversity in a sample of Australians with deep aboriginal ancestry (McEvoy et al. 2010)
admixture plot (genomic)	[10818]	Worldwide human relationships inferred from genome-wide patterns of variation (Li et al. 2008) Fig. S 1. K2
admixture plot (genomic)	[10850]	An Early Divergence of KhoeSan Ancestors (Veeramah et al 2011) Fig. 2. Veeramah et al. K2
admixture plot (genomic)	[10891]	K2. Fig. 2. Tishkoff et al. An Early Divergence of KhoeSan Ancestors (Veeramah et al 2011)
admixture plot (genomic)	[10932]	Complex Patterns of Genomic Admixture within Southern Africa (Petersen et al. 2013) Figure 2 B. K3.
admixture plot (genomic)	[10980]	Genomic Variation in Seven Khoe-San Groups (Schlebusch et al. 2012) Fig. 2 B. K2
admixture plot (genomic)	[11055]	K2. Fig. 2 C. Genomic Variation in Seven Khoe-San Groups (Schlebusch et al. 2012)
admixture plot (genomic)	[11096]	Hunter-gatherer genomic diversity suggests a southern African origin for modern humans (Henn et al. 2011) Fig. 1. K2
admixture plot (genomic)	[11119]	Inferring the demographic history of African farmers and Pygmy hunter–gatherers (Patin et al. 2009) Figure 2. K2
admixture plot (genomic)	[11136]	Origins and Genetic Diversity of Pygmy Hunter-Gatherers from Western Central Africa (Verdu et al. 2009) Figure 3. K2
admixture plot (genomic)	[11142]	Patterns of ancestry and genetic association with stature in Western African Pygmies (Jarvis et al. 2012) Figure 1 A. K2
admixture plot (genomic)	[11153]	The genetic prehistory of southern Africa (Pickrell et al. 2012) Figure S8. K8
admixture plot (genomic)	[11182]	A novel component in the genetic structure of sub-Saharan African populations (Sikora et al. 2010) Figure 3. K2
admixture plot (genomic)	[11214]	Genome-wide patterns of population structure and admixture in West Africans and African Americans (Bryc et al. 2010) Figure 2.
admixture plot (genomic)	[11246]	Ethiopian Genetic Diversity (Pagani et al. 2012) Figure S1 C
admixture plot (genomic)	[11297]	Genomic Ancestry of North Africans Supports Back-to-Africa Migrations (Henn et al. 2012) Figure 1 B
admixture plot (genomic)	[11320]	Reconstructing the Population History of European Romani (Mendizabal et al. 2012) Figure S1 D. K2
admixture plot (genomic)	[11382]	A genome-wide analysis of population structure in the Finnish Saami (Huyghe et al. 2011) Supplementary Figure 1. K3
admixture plot (genomic)	[11403]	Abraham s children in the genome era (Atzmon et al. 2010) Figure 2. K2
admixture plot (genomic)	[11427]	Genomic microsatellites identify shared Jewish ancestry (Kopelman et al. 2009) Figure 2. K2
admixture plot (genomic)	[11451]	Swedish population substructure revealed by genome-wide single nucleotide polymorphism data (Salmela et al. 2011) Figure 3. K2
admixture plot (genomic)	[11468]	Population Genetic Structure in Indian Austroasiatic speakers (Chaubey et al. 2011) Supplementary Figure 1. K2
admixture plot (genomic)	[11500]	Genetic landscape of Eurasia and “Admixture” in Uyghurs (Li et al. 2009) Figure 1. K2
admixture plot (genomic)	[11524]	In the heartland of Eurasia (Martinez-Cruz et al. 2011) Figure 3. K2
admixture plot (genomic)	[11548]	On the origin of Tibetans and their genetic basis in adapting high-altitude environments (Wang et al. 2011) Figure S1 A. K2
admixture plot (genomic)	[11572]	K2. Figure S1 B. On the origin of Tibetans and their genetic basis in adapting high-altitude environments (Wang et al. 2011)
admixture plot (genomic)	[11596]	Genomic Analysis of Natural Selection and Phenotypic Variation in High-Altitude Mongolians (Xing et al. 2013) Figure 3. K3
admixture plot (genomic)	[11617]	Southeast Asian origins of five Hill Tribe populations (Listmann et al. 2011) Fig. 2. K3
admixture plot (genomic)	[11641]	K4. Fig. 3. Southeast Asian origins of five Hill Tribe populations (Listmann et al. 2011)
admixture plot (genomic)	[11645]	Genome-wide data substantiate Holocene gene flow from India to Australia (Pugach et al. 2013) Fig S4. K3
admixture plot (genomic)	[11683]	Mapping human genetic diversity in Asia (Abdulla et al. 2009) Figure S1. K2.
admixture plot (genomic)	[11800]	The Genetic Structure of Pacific Islanders (Friedlaender et al. 2008) Figure 4. K2
admixture plot (genomic)	[11824]	K2. Figure 6. The Genetic Structure of Pacific Islanders (Friedlaender et al. 2008)
admixture plot (genomic)	[11886]	Demographic History of Oceania Inferred from Genome-wide Data (Wollstein et al., 2010) Figure 2. K2
admixture plot (genomic)	[11910]	Ascertaining the role of Taiwan as a source for the Austronesian expansion (Mirabal et al. 2013) Fig. 3. K2
admixture plot (genomic)	[11942]	Genetic variation and population structure in Native Americans (Wang et al. 2007) Figure 5. K2
admixture plot (genomic)	[11966]	Autosomal and uniparental portraits of the native populations of Sakha (Yakutia) (Fedorova et al. 2013) Additional file 11. K2
