# Supplementary material for: Human population history revealed by a supertree approach
Source: Sci Rep. 2016 Jul 19;6:29890. doi: 10.1038/srep29890 (PMC4949479; doi:10.1038/srep29890)
Supplement: Supplementary methods [file srep29890-s2.zip › Supplementary Dataset S3.ss]

xread
'Matrix MERGE: 
PRIMARY: 
SECONDARY:Matrix MERGE: 
PRIMARY: Matrix MERGE: 
PRIMARY: Matrix MERGE: 
PRIMARY: Matrix MERGE: 
PRIMARY: Matrix MERGE: 
PRIMARY: Matrix MERGE: 
PRIMARY: Matrix MERGE: 
PRIMARY: Matrix MERGE: 
PRIMARY: Matrix MERGE: 
PRIMARY: Matrix MERGE: 
PRIMARY: Matrix MERGE: 
PRIMARY: Matrix MERGE: 
PRIMARY: Matrix MERGE: 
PRIMARY: Matrix MERGE: 
PRIMARY: Matrix MERGE: 
PRIMARY: Matrix MERGE: 
PRIMARY: Matrix MERGE: 
PRIMARY: Matrix MERGE: 
PRIMARY: Matrix MERGE: 
PRIMARY: Matrix MERGE: 
PRIMARY: Matrix MERGE: 
PRIMARY: Matrix MERGE: 
PRIMARY: Matrix MERGE: 
PRIMARY: Matrix MERGE: 
PRIMARY: Matrix MERGE: 
PRIMARY: Matrix MERGE: 
PRIMARY: Matrix MERGE: 
PRIMARY: Matrix MERGE: 
PRIMARY: Matrix MERGE: 
PRIMARY: Matrix MERGE: 
PRIMARY: Matrix MERGE: 
PRIMARY: Matrix MERGE: 
PRIMARY: Matrix MERGE: 
PRIMARY: Matrix MERGE: 
PRIMARY: Matrix MERGE: 
PRIMARY: Matrix MERGE: 
PRIMARY: Matrix MERGE: 
PRIMARY: Matrix MERGE: 
PRIMARY: Matrix MERGE: 
PRIMARY: Matrix MERGE: 
'12082 58
OUTGROUP_A           -??????????????????????????????????????????????????????????????????000000000000000000000000000000000000000000000000000000000000000000000000000000000000000000000000000000000000000000000000000000000000000000000000000000000000000000000000000000000000000000000000000000000000000000000000000000000000000000000000000000000000000000000000000000000000000000000000000000000000000000000000000000000000000000000000000000000000000000000???????????????????????????????????????????????????00000000000000000000000000000000000000000000000000000000000000000000000000000000000000000000000000000000000000000000000000000000000000000000000000000000000000000000000000000000000000000000000000000000000000000000000000000000000000000000000000000000000000000000000000000000000000000000000000000000000000000000000000000000000000000000000000000000000000000000000000000000000000000000000000000000000000000000000000000000000000000000000000000000000000000000000000000000000000---------------------------------------------------------------00000000000000000000000000000000000000000000000000000000000000000000000000000000000000000000000000000000000000000000000000000000000000000000000000000000000000000000000000000000000000000000000000000000000000000000000000000000000000000000000000000000000000000000000000000000000000000000000000000000????????????????????????????????????????????????????00000000000000000000000000000000000000000000000000000000000000000000000000000000000000000000000000000000000000000000000000000000000000000000000000000000000000000000000000000000000000000000000000000000000000000000000000000000000000000000000000000000000000000000000000000000000000000000000000000000000000000000????????????????????????????????000000000?????????????????????????????????????????????????????????????????????????????????000000000000000000000000000000000000000000000000000000000000000000000000000000000000000000000000000000000000000000000000000000000000000000000000000000000000000000000000000000000000000000000000000000000000000000000000000000000000000000000000000000000000000000000000000000000000000000000000000000000000000000000000000000000000000000000000000000000000000000000000000000000000000000000000000000000000000000000000000000000000000000000000000000000000000000000000000000000000000000000000000000000000000000000000000000000000000000000000000000000000000000000000000000000000000000000000000000000000000000000000000000000000000000000000000000000000000000000000000000000000000000000000000000000000000000000000000000000000000000000000000000000000000000000000000000000000000000000000000000000000000000000000000000000000000000000000000000000000000000000000000000000000000000000000000000000000000000000000000000000000000000000000000000000000000000000000000000000000000000000000000000000000000000000000000000000000000000?????????????????00000000000000000000000000000000000000000000000000000000000000000000000000000000000000000000000000000000000000000000000000000000000000000000000000000000000000000000000000000000000000000000000000000000000000000000000000000000000000000000000000000000000000000000000000000000000000000000000000000000000000000000000000000000000000000000000000000000000000000000000000000000000000000000000000000000000000000000000000000000000000000000000000000000000000000000000000000000000000000000000000000000000000000000000000000000000000000000000000000000000000000000000000000000000000000000000000000000000000000000000000000000000000000000000000000000000000000000000000000000000000000000000000000000000000000000000??????????????????????????????????????????????????????????????????????????????????????????????????00000000000000000000000000000000000000000????????000000000000000000000000000000000000000??????????????????????????????00000000000000000000000000000000000000000000000?????????????????????????????????????????????000??????????????????????????0000000000000000000000000000000000000000000000000000000000000000000000000000000000000000000000000000000000000000000000000000000000000000000000000000000000000000000000?????????00000000000000000000000000000000000000????????????????0000000000000000000000000000000000000000000000000000000000000000000000000000000000000000000000000????????????????0000000000000000000000000000000000000000000??????????0000000000000000000000000000000000000000000000000000000000????????????????????????????????????????????????????????????????????????????????????????????????????????????????????????????????????????????????????????????????????????????????????????????????????????????????????????????????????????????????????????????????????????????????????????????????????????????????????????????????????????????????????00000000000000000000000????????????????????????????????????????????????????????????????????????????????????????????????????????????????????????????????????????????????????????????????????????????????????????????????????????????????????????????????????????????????????????????????????????????????????????????????????????????????????????????????????????????????????????????????????????????????????????????????????????????????????????????????????????????????????????????????????????????????????????????????????????????????????????????????????????000000000000000000000000000000000000000000000??????????????????????????????????????????????????????????000000000000????????????????????????1111111111???????????????????????????????????????????????????????????????????????????????????????????????????????????????????????????????????????????????????????????????????????????????????????????????????????????????????????????????????????????????????????????????????????????????????????????????????????????????????????????????????????????????????????????????????111111111111111111111111111111111111111111111111111111111111111111111111111111111111111111111111111111111111111111111111111111111111111111111111111111111111111111111?????????????????????????????111111111111111111111111111111111111111111111111111111111111111111111111111111111111111111111111111111111111111111111?????1111111111111111111111111111111??????????????????????????????????????????????????????????????????????????????????????????????????????????????????????????????????????1111111111111111111111111111111111111111111111111111111???????????????????????????????????????????????????????????????????????????????????????????????????????????????????????????????????????????????????????????????????????????????????????????????????????????????????????????????1111111111111111????????????????????111111111????????????????????????????????????????????????????????????????????????????????????????111111111111111111111111111111111111111111111111111111111?????????????????????????????????????????????????????????????????????????????????????????0000000000000000000000000000000000000000000000000000000000000000000000000000000000000000000000000000000000000000000000000000000000000000000000000000000000000000000000000000000000000000000000000000000000000000000000000000000000000000000000000000000000000000000000000000000000000000000000000000000000000000000000000000000000000000000000000000000000000000000000000000000000000000000000000000000000000000000000000000000000000000000000000000000000000000000000000000000000000000000000000000000000000000000000000000000000000000000000000000000000000000000000000000000000000000000000000000000000000000000000000000000000000000000000000000000000000000000000000000000000000000000000000000000000000000000000000000000000000000000000000000000000000000000000000000000000000000000000000000000000000000000000000000000000000000000000000000000000000000000000000000000000000000000000000000000000000000000000000000000000000000000000000000000000000000000000000000000000000000000000000000000000000000000000000000000000000000000000000000000000000000000000000000000000000000000000000000000000000000000000000000000000000000000000000000000000000000000000000000000000000000000000000000000000000000000000000000000000000000000000000000000000000000000000000000000000000000000000000000000000000000000000000000000000000000000000000000000000000000000000000000000000000000000000000000000000000000000000000000000000000000000000000000000000000000000000000000000000000000000000000000000000000000000000000000000000000000000000000000000000000000000000000000000000000000000000000000000000000000000000000000000000000000000000000000000000000000000000000000000000000000000000000000000000000000000000000000000000000000000000000000000000000000000000000000000000000000000000000000000000000000000000000000000000000000000000000000000000000000000000000000000000000000000000000000000000000000000000000000000000000000000000000000000000000000000000000000000000000000000000000000000000000000000000000000000000000000000000000000000000000000000000000000000000000000000000000000000000??????????????????????0000000000000000000000000000000000000000000000000000000000000000000000000000000000000000000000000000000000000000000000000000000000000000000000000000000000000000000000000000000000000000000000000000000000000000000000000000000000000000000000000000000000000000000000000000000000000000000000000000000000000000000000000000000000000000000000000000000000000000000000000000000000000000000000000000000000000000000000000000000000000000000000000000000000000000000000000000000000000000000000000000000000000000000000000000000000000000000000000000000000000000000000000000000000000000000000000000000000000000000000000000000000000000000000000000000000000000000000000000000000000000000000000000000000000000000000000000000000000000000000000000000000000000000000000000000000000000000000000000000000000000000000000000000000000000000000000000000000000000000000000000000000000000000000000000000000000000000000000000000000000000000000000000000000000000000000000000000000000000000000000000000000000000000000000000000000000000000000000000000000000000000000000000000000000000000000000000000000000000000000000000000000000000000000000000000000000000000000000000??????????????00000000000??????????????????????00000000000000000000000000000000000000000000000000000000000000000000000000000000000000000000000000000000000000000000000000000000000000000000000000000000000000000000000000000000000000000000000000000000000000000000000000000000000000000000000000000000000000000000000000000000000000000000000000000000000000000000000000000000000000000000000000000000000000000000000000000000000000000000000000000000000000000000000000000000000000000000000000000000000000000000000000000000000000000000000000000000000000000000000000000000000000000000000000000000000000000000000000000000000000000000000000000000000000000000000000000000000000000000000000000000000000000000000000000000000000000000000000000000000000000000000000000000000000000000000000000000000000000000000000000000000000000000000000000000000000000000000000000000000000000000000000000000000000000000000000000000000000000000000000000000000000000000000000000000000000000000000000000000000000000000000000000000000000000000000000000000000000000000000000000000000000000000000000000000000000000000000000000000000000000000000000000000000000000000000000000000000000000000000000000000000000000000000000000000000000000000000000000000000000000000000000000000000000000000000000000000000000000000000000000000000000000000000000000000000000000000000000000000000000000000000000000000--------------------------------------------------------------------------000000000000000000000000000000000000000000000000000000000000000000000000000000000000000000000000000000000000000000000000000000000000000000000000000000000000000000000000000000000000000000000000000000000000000000000000000000000000000000000000000000000000000000000000000000000000000000000000000000000000000000000000000000000000000000000000000000000000000000000000000000000000000000000000000000000000000000000000000000000000000000000000000000000000000000000000000000000000000000000000000000000000000000000000000000000000000000000000000000000000000000000000000000000000000000000000000000000000000000000000000000000000000000000000000000000000000000000000000000000000000000000000000000000000000000000000000000000000000000000000000000000000000000000000000000000000000000
OUTGROUP_B           -??????????????????????????????????????????????????????????????????000000000000000000000000000000000000000000000000000000000000000000000000000000000000000000000000000000000000000000000000000000000000000000000000000000000000000000000000000000000000000000000000000000000000000000000000000000000000000000000000000000000000000000000000000000000000000000000000000000000000000000000000000000000000000000000000000000000000000000000???????????????????????????????????????????????????00000000000000000000000000000000000000000000000000000000000000000000000000000000000000000000000000000000000000000000000000000000000000000000000000000000000000000000000000000000000000000000000000000000000000000000000000000000000000000000000000000000000000000000000000000000000000000000000000000000000000000000000000000000000000000000000000000000000000000000000000000000000000000000000000000000000000000000000000000000000000000000000000000000000000000000000000000000000000---------------------------------------------------------------00000000000000000000000000000000000000000000000000000000000000000000000000000000000000000000000000000000000000000000000000000000000000000000000000000000000000000000000000000000000000000000000000000000000000000000000000000000000000000000000000000000000000000000000000000000000000000000000000000000????????????????????????????????????????????????????00000000000000000000000000000000000000000000000000000000000000000000000000000000000000000000000000000000000000000000000000000000000000000000000000000000000000000000000000000000000000000000000000000000000000000000000000000000000000000000000000000000000000000000000000000000000000000000000000000000000000000000????????????????????????????????000000000?????????????????????????????????????????????????????????????????????????????????000000000000000000000000000000000000000000000000000000000000000000000000000000000000000000000000000000000000000000000000000000000000000000000000000000000000000000000000000000000000000000000000000000000000000000000000000000000000000000000000000000000000000000000000000000000000000000000000000000000000000000000000000000000000000000000000000000000000000000000000000000000000000000000000000000000000000000000000000000000000000000000000000000000000000000000000000000000000000000000000000000000000000000000000000000000000000000000000000000000000000000000000000000000000000000000000000000000000000000000000000000000000000000000000000000000000000000000000000000000000000000000000000000000000000000000000000000000000000000000000000000000000000000000000000000000000000000000000000000000000000000000000000000000000000000000000000000000000000000000000000000000000000000000000000000000000000000000000000000000000000000000000000000000000000000000000000000000000000000000000000000000000000000000000000000000000000000?????????????????00000000000000000000000000000000000000000000000000000000000000000000000000000000000000000000000000000000000000000000000000000000000000000000000000000000000000000000000000000000000000000000000000000000000000000000000000000000000000000000000000000000000000000000000000000000000000000000000000000000000000000000000000000000000000000000000000000000000000000000000000000000000000000000000000000000000000000000000000000000000000000000000000000000000000000000000000000000000000000000000000000000000000000000000000000000000000000000000000000000000000000000000000000000000000000000000000000000000000000000000000000000000000000000000000000000000000000000000000000000000000000000000000000000000000000000000??????????????????????????????????????????????????????????????????????????????????????????????????00000000000000000000000000000000000000000????????000000000000000000000000000000000000000??????????????????????????????00000000000000000000000000000000000000000000000?????????????????????????????????????????????000??????????????????????????0000000000000000000000000000000000000000000000000000000000000000000000000000000000000000000000000000000000000000000000000000000000000000000000000000000000000000000000?????????00000000000000000000000000000000000000????????????????0000000000000000000000000000000000000000000000000000000000000000000000000000000000000000000000000????????????????0000000000000000000000000000000000000000000??????????0000000000000000000000000000000000000000000000000000000000????????????????????????????????????????????????????????????????????????????????????????????????????????????????????????????????????????????????????????????????????????????????????????????????????????????????????????????????????????????????????????????????????????????????????????????????????????????????????????????????????????????????????00000000000000000000000????????????????????????????????????????????????????????????????????????????????????????????????????????????????????????????????????????????????????????????????????????????????????????????????????????????????????????????????????????????????????????????????????????????????????????????????????????????????????????????????????????????????????????????????????????????????????????????????????????????????????????????????????????????????????????????????????????????????????????????????????????????????????????????????????????000000000000000000000000000000000000000000000??????????????????????????????????????????????????????????000000000000????????????????????????1111111111???????????????????????????????????????????????????????????????????????????????????????????????????????????????????????????????????????????????????????????????????????????????????????????????????????????????????????????????????????????????????????????????????????????????????????????????????????????????????????????????????????????????????????????????????111111111111111111111111111111111111111111111111111111111111111111111111111111111111111111111111111111111111111111111111111111111111111111111111111111111111111111111?????????????????????????????111111111111111111111111111111111111111111111111111111111111111111111111111111111111111111111111111111111111111111111?????1111111111111111111111111111111??????????????????????????????????????????????????????????????????????????????????????????????????????????????????????????????????????1111111111111111111111111111111111111111111111111111111???????????????????????????????????????????????????????????????????????????????????????????????????????????????????????????????????????????????????????????????????????????????????????????????????????????????????????????????1111111111111111????????????????????111111111????????????????????????????????????????????????????????????????????????????????????????111111111111111111111111111111111111111111111111111111111?????????????????????????????????????????????????????????????????????????????????????????0000000000000000000000000000000000000000000000000000000000000000000000000000000000000000000000000000000000000000000000000000000000000000000000000000000000000000000000000000000000000000000000000000000000000000000000000000000000000000000000000000000000000000000000000000000000000000000000000000000000000000000000000000000000000000000000000000000000000000000000000000000000000000000000000000000000000000000000000000000000000000000000000000000000000000000000000000000000000000000000000000000000000000000000000000000000000000000000000000000000000000000000000000000000000000000000000000000000000000000000000000000000000000000000000000000000000000000000000000000000000000000000000000000000000000000000000000000000000000000000000000000000000000000000000000000000000000000000000000000000000000000000000000000000000000000000000000000000000000000000000000000000000000000000000000000000000000000000000000000000000000000000000000000000000000000000000000000000000000000000000000000000000000000000000000000000000000000000000000000000000000000000000000000000000000000000000000000000000000000000000000000000000000000000000000000000000000000000000000000000000000000000000000000000000000000000000000000000000000000000000000000000000000000000000000000000000000000000000000000000000000000000000000000000000000000000000000000000000000000000000000000000000000000000000000000000000000000000000000000000000000000000000000000000000000000000000000000000000000000000000000000000000000000000000000000000000000000000000000000000000000000000000000000000000000000000000000000000000000000000000000000000000000000000000000000000000000000000000000000000000000000000000000000000000000000000000000000000000000000000000000000000000000000000000000000000000000000000000000000000000000000000000000000000000000000000000000000000000000000000000000000000000000000000000000000000000000000000000000000000000000000000000000000000000000000000000000000000000000000000000000000000000000000000000000000000000000000000000000000000000000000000000000000000000000000000000000000000??????????????????????0000000000000000000000000000000000000000000000000000000000000000000000000000000000000000000000000000000000000000000000000000000000000000000000000000000000000000000000000000000000000000000000000000000000000000000000000000000000000000000000000000000000000000000000000000000000000000000000000000000000000000000000000000000000000000000000000000000000000000000000000000000000000000000000000000000000000000000000000000000000000000000000000000000000000000000000000000000000000000000000000000000000000000000000000000000000000000000000000000000000000000000000000000000000000000000000000000000000000000000000000000000000000000000000000000000000000000000000000000000000000000000000000000000000000000000000000000000000000000000000000000000000000000000000000000000000000000000000000000000000000000000000000000000000000000000000000000000000000000000000000000000000000000000000000000000000000000000000000000000000000000000000000000000000000000000000000000000000000000000000000000000000000000000000000000000000000000000000000000000000000000000000000000000000000000000000000000000000000000000000000000000000000000000000000000000000000000000000000000??????????????00000000000??????????????????????0000000000000000000000000000000000000000000000000000000000000000000000000000000000000000000000000000000000000000000000000000000000000000000000000000000?????????????????????????????????????????????????????????????????????????????????????????????????????????????????????????????????????????????????????????????????????????????????????????????????????????????????????????????????????????????????????????????????????????????????????????????????????????????????????????????????????????????????????????????????????????????????????????????????????????????????????????????????????????????????????????????????????????????????????????????????????????????????????????????????????????????????????????????????????????????????????????????????????????????????????????????????????????????????????????????????????????????????????????????????????????????????????????????????????????????????????????????????????????????????????????????????????????????????????????????????????????????????????????????????????????????????????????????????????????????????????????????????????????????????????????????????????????????????????????????????????????????????????????????????????????????????????????????????????????????????????????????????????????????????????????????????????????????????????????????????????????????????????????????????--------------------------------------------------------------------------??????????????????????????????????????????????????????????????????????????????????????????????????????????????????????????????????????????????????????????????????????????????????????????????????????????????????????????????????????????????????????????????????????????????????????????????????????????????????????????????????????????????????????????????????????????????????????????????????????????????????????????????????????????????????????????????????????????????????????????????????????????????????????????????????????????????????????????????????????????????????????????????????????????????????????????????????????????????????????????????????????????????????????????????????????????????????????????????????????????????????????????????????????????????????????????
OUTGROUP_C           -??????????????????????????????????????????????????????????????????000000000000000000000000000000000000000000000000000000000000000000000000000000000000000000000000000000000000000000000000000000000000000000000000000000000000000000000000000000000000000000000000000000000000000000000000000000000000000000000000000000000000000000000000000000000000000000000000000000000000000000000000000000000000000000000000000000000000000000000???????????????????????????????????????????????????00000000000000000000000000000000000000000000000000000000000000000000000000000000000000000000000000000000000000000000000000000000000000000000000000000000000000000000000000000000000000000000000000000000000000000000000000000000000000000000000000000000000000000000000000000000000000000000000000000000000000000000000000000000000000000000000000000000000000000000000000000000000000000000000000000000000000000000000000000000000000000000000000000000000000000000000000000000000000---------------------------------------------------------------00000000000000000000000000000000000000000000000000000000000000000000000000000000000000000000000000000000000000000000000000000000000000000000000000000000000000000000000000000000000000000000000000000000000000000000000000000000000000000000000000000000000000000000000000000000000000000000000000000000????????????????????????????????????????????????????00000000000000000000000000000000000000000000000000000000000000000000000000000000000000000000000000000000000000000000000000000000000000000000000000000000000000000000000000000000000000000000000000000000000000000000000000000000000000000000000000000000000000000000000000000000000000000000000000000000000000000000????????????????????????????????000000000?????????????????????????????????????????????????????????????????????????????????000000000000000000000000000000000000000000000000000000000000000000000000000000000000000000000000000000000000000000000000000000000000000000000000000000000000000000000000000000000000000000000000000000000000000000000000000000000000000000000000000000000000000000000000000000000000000000000000000000000000000000000000000000000000000000000000000000000000000000000000000000000000000000000000000000000000000000000000000000000000000000000000000000000000000000000000000000000000000000000000000000000000000000000000000000000000000000000000000000000000000000000000000000000000000000000000000000000000000000000000000000000000000000000000000000000000000000000000000000000000000000000000000000000000000000000000000000000000000000000000000000000000000000000000000000000000000000000000000000000000000000000000000000000000000000000000000000000000000000000000000000000000000000000000000000000000000000000000000000000000000000000000000000000000000000000000000000000000000000000000000000000000000000000000000000000000000000?????????????????00000000000000000000000000000000000000000000000000000000000000000000000000000000000000000000000000000000000000000000000000000000000000000000000000000000000000000000000000000000000000000000000000000000000000000000000000000000000000000000000000000000000000000000000000000000000000000000000000000000000000000000000000000000000000000000000000000000000000000000000000000000000000000000000000000000000000000000000000000000000000000000000000000000000000000000000000000000000000000000000000000000000000000000000000000000000000000000000000000000000000000000000000000000000000000000000000000000000000000000000000000000000000000000000000000000000000000000000000000000000000000000000000000000000000000000000??????????????????????????????????????????????????????????????????????????????????????????????????00000000000000000000000000000000000000000????????000000000000000000000000000000000000000??????????????????????????????00000000000000000000000000000000000000000000000?????????????????????????????????????????????000??????????????????????????0000000000000000000000000000000000000000000000000000000000000000000000000000000000000000000000000000000000000000000000000000000000000000000000000000000000000000000000?????????00000000000000000000000000000000000000????????????????0000000000000000000000000000000000000000000000000000000000000000000000000000000000000000000000000????????????????0000000000000000000000000000000000000000000??????????0000000000000000000000000000000000000000000000000000000000????????????????????????????????????????????????????????????????????????????????????????????????????????????????????????????????????????????????????????????????????????????????????????????????????????????????????????????????????????????????????????????????????????????????????????????????????????????????????????????????????????????????????00000000000000000000000????????????????????????????????????????????????????????????????????????????????????????????????????????????????????????????????????????????????????????????????????????????????????????????????????????????????????????????????????????????????????????????????????????????????????????????????????????????????????????????????????????????????????????????????????????????????????????????????????????????????????????????????????????????????????????????????????????????????????????????????????????????????????????????????????????000000000000000000000000000000000000000000000??????????????????????????????????????????????????????????000000000000????????????????????????1111111111???????????????????????????????????????????????????????????????????????????????????????????????????????????????????????????????????????????????????????????????????????????????????????????????????????????????????????????????????????????????????????????????????????????????????????????????????????????????????????????????????????????????????????????????????111111111111111111111111111111111111111111111111111111111111111111111111111111111111111111111111111111111111111111111111111111111111111111111111111111111111111111111?????????????????????????????111111111111111111111111111111111111111111111111111111111111111111111111111111111111111111111111111111111111111111111?????1111111111111111111111111111111??????????????????????????????????????????????????????????????????????????????????????????????????????????????????????????????????????1111111111111111111111111111111111111111111111111111111???????????????????????????????????????????????????????????????????????????????????????????????????????????????????????????????????????????????????????????????????????????????????????????????????????????????????????????????1111111111111111????????????????????111111111????????????????????????????????????????????????????????????????????????????????????????111111111111111111111111111111111111111111111111111111111?????????????????????????????????????????????????????????????????????????????????????????00000000000000000000000000000000000000000000000000000000000000000000000000000000000000000000000000000000000000000000000000000000000000000000000000000000000000000000000000000000000000000000000000000000000000000000000000000000000000000000000000000000000000000000000000000000000000000000000000000000000000000000000000000000000000000000000000000000000000000000000000000000000000000000000000000000000000000000000000000000000000000000000000000000000000000000000000000000000000000000000000000000000000000000000000000000000000000000000000000000000000000000000000000000000000000000000000000000000000000000000000000000000000000000000000000000000000???????????????????????????????????????????????????????????????????????????????????????????????????????????????????????????????????????????????????????????????????????????????????????????????????????????????????????????????????????????????????????????????????????????????????????????????????????????????????????????????????????????????????????????????????????????????????????????????????????????????????????????????????????????????????????????????????????????????????????????????????????????????????????????????????????????????????????????????????????????????????????????????????????????????????????????????????????????????????????????????????????????????????????????????????????????????????????????????????????????????????????????????????????????????????????????????????????????????????????????????????????????????????????????????????????????????????????????????????????????????????????????????????????????????????????????????????????????????????????????????????????????????????????????????????????????????????????????????????????????????????????????????????????????????????????????????????????????????????????????????????????????????????????????????????????????????????????????????????????-?????????????????????????????????????????????????????????????????????????????????????????????????????????????????????????????????????????????????????????????????????????????????????????????????????????????????????????????????????????????????????????????????????????????????????????????????????????????????????????????????????????????????????????????????????????????????????????????????????????????????????????????????????????????????????????????????????????????????????????????????????????????????????????????????????????????????????????????????????????????????????????????????????????????????????????????????????????????????????????????????????????????????????????????????????????????????????????????????????????????????????????????????????????????????????????????????????????????????????????????????????????????????????????????????????????????????????????????????????????????????????????????????????????????????????????????????????????????????????????????????????????????????????????????????????????????????????????????????????????????????????????????????????????????????????????????????????????????????????????????????????????????????????????????????????????????????????????????????????????????????????????????????????????????????????????????????????????????????????????????????????????????????????????????????????????????????????????????????????????????????????????????????????????????????????????????????????????????????????????????????????????????????????????????????????????????????????????????????????????????????????????????????????????????????????????????????????????????????????????????????????????????????????????????????????????????????????????????????????????????????????????????????????????????????????????????????????????????????????????????????????????????????????????????????????????????????????????????????????????????????????????????????????????????????????????????????????????????????????????????????????????????????????????????????????????????????????????????????????????????????????????????????????????????????????????????????????????????????????????????????????????????????????????????????????????????????????????????????????????????????????????????????????????????????????????????????????????????????????????????????????????????????????????????????????????????????????????????????????????????????????????????????????????????????????????????????????????????????????????????????????????????????????????????????????????????????????????????????????????????????????????????????????????????????????????????????????????????????????????????????????????????????????????????????????????????????????????????????????????????????????????????????????????????????????????????????????????????--------------------------------------------------------------------------??????????????????????????????????????????????????????????????????????????????????????????????????????????????????????????????????????????????????????????????????????????????????????????????????????????????????????????????????????????????????????????????????????????????????????????????????????????????????????????????????????????????????????????????????????????????????????????????????????????????????????????????????????????????????????????????????????????????????????????????????????????????????????????????????????????????????????????????????????????????????????????????????????????????????????????????????????????????????????????????????????????????????????????????????????????????????????????????????????????????????????????????????????????????????????????
OUTGROUP_D           -??????????????????????????????????????????????????????????????????????????????????????????????????????????????????????????????????????????????????????????????????????????????????????????????????????????????????????????????????????????????????????????????????????????????????????????????????????????????????????????????????????????????????????????????????????????????????????????????????????????????????????????????????????????????????????????????????????????????????????????00000000000000000000000000000000000000000000000000110000000000000000000000000000000000000000000000000011????????????????????????????????????????????????????????????????????????????????????????????????????????????????????????????????????????????????????????????????????????????????????????????????????????????????????????????????????????????????????????????????????????????????????????????????0000000000000000000000000000000000000000000000000000000000001????????????????????????????????????????????????????????????????????????????????????????????????????????????????????????????????????????????????????????????????????????????????????????????????????????????????????????????????????????????????????????????????????????????????????????????????????????????????????????????????????????????????????????????????????????????????????????????????????????????????????????????????????????????0000000000000000000000000000000000000000000000000000000000000000000001????????????????????????????0000000000000000000000000000000000000000000000000000000000000000000000000000000000000000000000000000000000000000000000000001????????????????????????????????????????????????????????????????????????????????????????????????????????????????????????????????????????????????????????????????????????????????????????????????????????????????000000000000000000100000000000000000000100000000001?0000000000100000000001?0000000000100000000000100000000000001??????????????????????????????????????????????????????????????????????????????????????????????????????????????????????????????????????????????????????????????????????????????????????????????????????????????????????????????????????????????????????????????????????????????????????????????????????????????????????????????????????????????????????????????????????????????????????????????????????????????????????????????????????????????????????????????????????????????????????????????????????????????????????????????????????????????????????????????????????????????????????????????????????????????????????????????????????????????????????????????????????????????????????????????????????????????????????????????????????????????????????????????????00000000000000000000000000000000000000010000000000000000000000000000000000000000000000000000000000000000000000000000001??????????????????????????????????????????????????0000000000000000000000000000000000000000000000000000000000000000000000000000000000000000000000000000000000000000000000000000000000000000000000000000000000000000000000000000000000000000000000000000000000000000000000000000000000000000000000000000000[01][01][01][01][01]1????????????????????????????????????????????????????????????????0000000000000100000000000000000000000000000010000000000000?000000000001?00000000000001000000000000000001?????????????????????????????????????????????????????????????????????????????????????????????????????????????????????????????????????????????????????????????????????????????????????????????????????????????????????????????????????????????????????????????????????????????????????????????????????????????????????????????????????????????????????????????????????????????????????????????????????????????????????????????????????000000000000000000000[01]1???????????????????????????????????????????????????????????????????????????????????????????????????????????????????????????????????????????????????????????????????????00000000000000000000000000000000000000000000000000[01][01][01][01][01][01]1000000000000000000000000000000000010000000000000000000000000000000000000000000000000000000000001????????????????????????????????????????????????????????????????????????????????????????????????????????????????????????????????????????????????????????????????????????????????????????????????????????????????????????????????????????????????????????????????????????????????????????????????????????????????????????????????????????????????????????????????????????????????????????????????????????????????????????????????????????????????????????????????????????????????????????????????????????????????????????????????????????????????????????????????????????????????????????????????????????????????????????????????????????????????????????????????????????????????????????????????????????????????????????????????????????????????????????????????????????????????????????????????????????????????????????????????????????????????????????????????????????????????????????????????????????????????????????????????????????????????????????????????????????????????????????????????????????????????????????????????????????????????????????????????????????????????????????????????????????????????????????????????????????????????????????????????????????????????????????????????????????????????????????????????????????????????????????????????????????????????????????????????????????????????????????????????????????????????????????????????????????????????????????????????????????????????????????????????????????????????????????????????????????????????????????????????????????????????????????????????????????????????????????????????????????????????????????????????????????????????????????????????????????????????????????????????????????????????????????????????????????????????????????????????????????????????????????????????????????????????????????????????????????????????????????????????????????????????????????????????????????????????????????????????????????????????????????????????????????????????????????????????????????????????????????????????????????????????????????????????????????????????????????????????????????????????????????????????????????????????????????????????????????????????????????????????????????????????????????????????????????????????????????????????????????????????????????????????????????????????????????????????????????????????????????????????????????????????????????????????????????????????????????????????????????????????????????????????????????????????????????????????????????????????????????????????????????????????????????????????????????????????????????????????????????????????????????????????????????????????????????????????????????????????????????????????????????????????????????????????????????????????????????????????????????????????????????????????????????????????????????????????????????????????????????????????????????????????????????????????????????????????????????????????????????????????????????????????????????????????????????????????????????????????????????????????????????????????????????????????????????????????????????????????????????????????????????????????????????????????????????????????????????????????????????????????????????????????????????????????????????????????????????????????????????????????????????????????????????????????????????????????????????????????????????????????????????????????????????????????????????????????????????????????????????????????????????????????????????????????????????????????????????????????????????????????????????????????????????????????????????????????????????????????????????????????????????????????????????????????????????????????????????????????????????????????????????????????????????????????????????????????????????????????????????????????????????????????????????????????????????????????????????????????????????????????????????????????????????????????????????????????????????????????????????????????????????????????????????????????????????????????????????????????????????????????????????????????????????????????????????????????????????????????????????????????????????????????????????????????????????????????????????????????????????????????????????????????????????????????????????????????????????????????????????????????????????????????????????????????????????????????????????????????????????????????????????????????????????????????????????????????????????????????????????????????????????????????????????????????????????????????????????????????????????????????????????????????????????????????????????????????????????????????????????????????????????????????????????????????????????????????????????????????????????????????????????????????????????????????????????????????????????????????????????????????????????????????????????????????????????????????????????????????????????????????????????????????????????????????????????????????????????????????????????????????????????????????????????????????????????????????????????????????????????????????????????????????????????????????????????????????????????????????????????????????????????????????????????????????????????????????????????????????????????????????????????????????????????????????????????????????????????????????????????????????????????????????????????????????????????????????????????????????????????????????????????????????????????????????????????????????????????????????????????????????????????????????????????????????????????????????????????????????????????????????????????????????????????????????????????????????????????????????????????????????????????????????????????????????????????????????????????????????????????????????????????????????????????????????????????????????????????????????????????????????????????????????????????????????????????????????????????????????????????????????????????????????????????????????????????????????????????????????????????????????????????????????????????????????????????????????????????????????????????????????????????????????????????????????????????????????????????????????????????????????????????????????????????????????????????????????????????????????????????????????????????????????????????????????????????????????????????????????????????????????????????????????????????????????????????????????????????????????????????????????????????????????????????????????????????????????????????????????????????????????????????????????????????????????????????????????????????????????????????????????????????????????????????????????????????????????????????????????????????????????????????????????????????????????????????????????????????????????????????????????????????????????????????????????????????????????????????????????????????????????????????????????????????????????????????????????????????????????????????????????????????????????????????????????????????????????????????????????????????????????????????????????????????????????????????????????????????????????????????????????????????????????????????????????????????????????????????????????????????????????????????????????????????????????????????????????????????????????????????????????????????????????????????????????????????????????????????????????????????????????????????????????????????????????????????????????????????????????????????????????????????????????????????????????????????????????????????????????????????????????????????????????????????????????????????????????????????????????????????????????????????????????????????????????????????????????????????????????????????????????????????????????????????????????????????????????????????????????????????????????????????????????????????????????????????????????????????????????????????????????????????????????????????????????????????????????????????????????????????????????????????????????????????????????????????????????????????????????????????????????????????????????????????????????????????????????????????????????????????????????????????????????????????????????????????????????????????????????????????????????????????????????????????????????????????????????????????????????????????????????????????????????????????????????????????????????????????????????????????????????????????????????????????????????????????????????????????????????????????????????????????????????????????????????????????????????????????????????????????????????????????????
Adygei               -00000000000000000000000000000000000000000000000000000000010001111100000000000000000000000000000001000000111110011110000000000000000001110010000000000000000011001111100100100000000110000110011101001100000000000000000000000000000000000000000010001000011000000000000000000000000000000000000000000000001111111100111100111000001110011111000000001011110000000000000000000000000000000000000000000000000000000000000000000000000111100000000000000101011101001-00000000000001011110100100000000000000000000000000000000001111111111011111010000000000000000000000000000000000111111111101111101----------------------------------------------------------------------------------------------------------------------------------------------------------------------------------------------------------------------------------------------000000000000111001010000000000000000000000010000010000000000000000000000000000000000000001000011110100000100011-----------------000000000000000000000011000000101100000000110000000000001000001--------------------------------------------------------------------------------------------------------------------------------------------------------------------------------------------------------------------------------------------------------------------------------------------------------------------------------------------------------------------------------------------------------------------------------------------------------------0000000000000000000000000000000000000000000000000000000000000000000000000000000000000000000000000000000100000001111110010111--------------------------------------------------------------------------------------00000000000000000001100000011111---------00000000000000000000000000000000001000000000000000000000000000000000001------------------------------------------------------------------------------------------------------------------------------------------------------------------------------------------------------------------------------------------------------------------------------------------------------------------------------------------------------------------------------------------------------------------------------------------------------------------------------------------------------------------------------------------------------------------------------------------------------------------------------------------------------------------------------------------------------------------------------------------------------------------------------------------------------------------------------------------------------------------------------------------------------------------------------------00000000000000000000000000000000000000000000000000000001111111110000110011011110000000000111111----------------------------------0000000000000000000000000000000000000000000000000000000000000000000000000000000000000000000000000000000000000000001100011001111101100101110000100000000100110000010000010101001000000000000000000000000000000000000000000000000100010000101111101101111101011----------------------------------------------------------------------------------------------------------------------------------------------------------------------------------------------------------------------------------------------------------------------------------------------------------------------------------------------------------------------------------------------------------------------------------------------------------------------------------------------------------------------------------------------------------------------------------------------------------------------------------------------------------------------------------0000001111------------------------------------------------------------------------------------------------------------------------------------------------------------------------------------------------------------------------------------------------------------------------------------------------------------------------------------1100100000000001---------------------------------------------------------------------------------------------------------------------------------------------------------------------------------------------------------------------------------------------------------------------------------------------------------------------------------------------------------------------------------------------------------------------------------------------------------------------------------------------------------------------------------------------------------------------------------------------------------------------------------------------------------------------------------------------------------------------------------------------------------------------------------------------------------------------------------------------------------------------------------------------------------------------------------------------------------------------------------------------------------------------------------------------------------------------------------------------------------------------------------------------------------------------------------------------------------------------------------------------------------------------------------------------------------------------------------------------------------------------------------------------------------------------------------------------------------------------------------------------------------------------------------------------------------------------------------------------------------------------------------------------------------------------------------------------------------------------------------------------------------------------------------------------------------------------------------------------------------------------------------------------------------------------------------------------------------------------------------------------------------------------------------------------------------------------------------------------------------------------------------------------------------------------------------------------------------------------------------------------------------------------------------------------------------------------------------------------------------------------------------------------------------------------------------------------------------------------------------------------------------------------------------------------------------------------------------------------------------------------------------------------------------------------------------------------------------------------------------------------------------------------------------------------------------------------------------------------------------------------------------------------------------------------------------------------------------------------------------------------------------------------------------------------------------------------------------------------------------------------------------------------------------------------------------------------------------------------------------------------------------------------------------------------------------------------------------------------------------------------------------------------------------------------------------------------------------------------------------------------------------------------------------------------------------------------------------------------------------------------------------------------------------------------------------------------------------------------------------------------------------------------------------------------------------------------------------------------------------------------------------------------------------------------------------------------------------------------------------------------------------------------------------------------------------------------------------------------------------------------------------------------------------------------------------------------------------------------------------------------------------------------------------------------------------------------------------------------------------------------------------------------------------------------------------------------------------------------------------------------------------------------------------------------------------------------------------------------------------------------------------------------------------------------------------------------------------------------------------------------------------------------------------------------------------------------------------------------------------------------------------------------------------------------------------------------------------------------------------------------------------------------------------------------------------------------------------------------------------------------------------------------------------------------------------------------------------------------------------------------------------------------------------------------------------------------------------------------------------------------------------------------------------------------------------------------------------------------------------------------------------------------------------------------------------------------------------------------------------------------------------------------------------------------------------------------------------------------------------------------------------------------------------------------------------------------------------------------------------------------------------------------------------------------------------------------------------------------------------------------------------------00001111---------------------------------------------------------------------------------------------------------------------------------------------------------------------------------------------------------------------------------------------------------------------------------------------------------------------------------------------------------------------------------------01-010-0100-01000-010000-0100000-01000000-010000000-0100000000-01000000000-010000000000-0100000000000-01000000000000----------------------------------------------------------------------------------------------------------------------------10-001-0010-00100-001001-0010010-00100101-001001010-0010010100-00100001000-001000010000-0010000100000-00100001000000-001000010000000-0010000100000000-00100001000000000-00100001000000000011-001-0010-00100-00100010-001-0011-00111-001110-0011100-00101001-001010010-001010010011-011-1000-11000-001001-1001100-1100001011-011-1000-11000-001001-1001100-1100001011-011-0010-001?0-001001-0010010----------------------------------------------------------------------------------------------------------------------------------------------------------------------------------------------------------------------------------------------------------------------------------------------------------------------------------------------------------------------------------------------------------------------------------------------------------------------------------------------------------------------------------------------------011-0100-01000-01000111-110-1001-10011-10011011-111-1010-10001-100010-----------------11-011-0111-01111-001110-001110010-100-1001-10010-10010011-100-1001-00010-000101------------------------------------------------------------------------------------------------------------------------------------------------------------------------------------------------------------------------------------------------------------10-100-1000-10000-100000----------------------------------------------------------------------------------------------------------------------10-100-0001-00010-000100--------------------------------------------------------------------------------------------------------------------
Aka_Pygmy            -00011100000000000000000000000100000000000000000000000000000000000100000000000000000000000000000000000000000000001110000000000000000000000000000000000000000000000000000000000000000000000000000000000000000000000000000000000000000000000000000000000111111000000000000000000000000000000000000000000000000000000000000000000000000000000000000000000000000000000000000000000000000000000000000000000000000000001011101001111101010111100000000000000000000000111?00000000000000000000011100000000000000000000000000000000000000000000000111010000000000000000000000000000000000000000000000011101000000000000000000000000000000000000000000000000000000000000000000000000000000000000000000000001110110111101000111011110000000000000000000000000000000000000000000000000000000000000000000000000000000000000000000000000000000000000000000111100000000000000000000000000000000000000000000110011000000000000000000000000000000000000000000000000000000001011100100100000000001000000000000000000000000000000000000000000000000000000000110011----------------------------------------------------------------------------------------------------------------------------------------------------------------------------------------------------------------------------------------------------------------------------------------------------------------------------------------------------------------------------------------------------------------------------------00000000000000000000000001110000000000000000000000000000000000000000000000000000000000000000000000000000000000000000000000000000000000000000000000001111-------------------------------------------------------------------------------------------------------------------------------00000000000000000000000000000000000000000000000000111000001111111111111----------0000000000000001111-------------------------------------------------------------------000000111011------------------------------------------------------------------------------------------------------------------------------------------------------------------------------------------------------------------------------------------------------------------------------------------------------------------------------------------------------------------------------------------------------------------------------------------------------------------------------------------------------------------------------------------------------------------------------------------------------------------------------------------------------------------------------------------------------------------------------------------------------------------------------------------------------------------------00000000000000000000000000000000000000000000000000000000000000000000000001011110000000000000001----------------------------------0000000000000000000000000000000000000000000000000000000000000000000000000000000000000000000000000000000000000000000000000000000000000000000000000000000000000000000000000000000000000000000000000000000000000000000000000000000000001111101111101101111101011----------------------------------------------------------------000000001111110000000000000000000000011111111-----------------------------------------000000000000011111-00000000000001111000000000000000000000000000000000111111-------------000000000000000000000111000000000000000000000000000000000000000111---------------------------------------------------------------------------------------------------------------------------------------------------------------------------------------------------------------------------00000000000000011-------------------------------------------------00000000000000000001111-----------------------------------------------------------------------------------------------------------------------------------------------------------------------000000000000000000000000000000000000000[01][01][01][01]111000000000110000000000000000000000[01][01]111110000110000000000000000000000000000000000000000000000000[01][01]1110000111-------------100000001---------------------------------00011---------------------------------------------------------------------------------------------------------------------------------------------------------------------------------------------------------------------------------------------------------------------------------------------------------------------------------------------------------------------------------------------------------------------------------------------------------------------------------------------------------------------------------------------------------------------------------------------------------------------------------------------------------------------------------------------------------------------------------------------------------------------------------------------------------------------------------------------------------------------------------------------------------------------------------------------------------------------------------------------------------------------------------------------------------------------------------------------------------------------------------------------------------------------------------------------------------------------------------------------------------------------------------------------------------------------------------------------------------------------------------------------------------------------------------------------------------------------------------------------------------------------------------------------------------------------------------------------------------------------------------------------------------------------------------------------------------------------------------------------------------------------------------------------------------------------------------------------------------------------------------------------0000000000000000000000000000000000000000000000000000000000010111--------------------------------------------------------------------------------------------------------------------------------------------------------------------------------------------------------------------------------------------------------------------------------------------------------------------------------------------------------------------------------------------------------------------------------------------------------------------------------------------------------------------------------------------------------------------------------------------------------------------------------------------------------------------------------------------------------------------------------------------------------------------------------------------------------------------------------------------------------------------------------------------------------------------------------------------------------------------------------------------------------------------------------------------------------------------------------------------------------------------------000000000000000000000000000000000000001100000000000000000001100111001100000000000000-------------------------------------------------------------------------------------------------------------------------------------------------------------------------------------------------------------------------------------------------------------------------------------------------------------------------------------------------------------------------------------------------------------------------------------------------------------------------------------------------------------------------------------------------------------------------------------------------------------------------------------------------------------------------------------------------------------------------------------------00000000000000000000000000000000000000000000000000000000000000000000000000000000000000000000000000000000000000000000000000000000000000000000000000000000000000000000000000000000000000000000000000000000000000000000000000000000000000000000000000000000000000000000000000000000000000000000000000000000000000000000000000000000000000000000000000000000000000000000000000000000000000000000000000000000000000000000000000000000000000000000000110110000000000000000000100000000001000000010000000000000000000000000000000000001000001100000000000000001------------------------------------------------------------------------------------------------------------------------------------------------------------------------------------------------------------------------------------------------------------------------------------------------------------------------------------------------------------------------------------------------------------------------------------------------------------------------------------------------------------------------------------------------------------------------------------------------------------------------------------------------------------------------------------------------------------------------------------------------------------------------------------------------------------------------------------------------------------------------------------------------------------------------------------------------------------------------------------------------------------------------------------------------------------------------------------------------------------------------------------------------------------------------------------------------------------------------------------------------------------------------------------------------------------------------------------------------------------------------------------------------------------------------------------------------------------------------------------------------------------------------------------------------------------------------------------------------------------------------------------------------------------------------------------------------------------------------------------------------------------------------------------------------------------------------------------------------------------------------------------------------------------------------------------------------10?100?1000?10001?100001?1000010?10000100?100001000?1000010000?10000100000?100001000000?1000010000000?100001000000001?-101-1001-10010-100100-1001000-10010000-100100000-1001000000--------------------------------------------------------------10?100?1000?10000?100000?1000000?10000000?100000001?1000000010?10000000100?100000001000?1000000010000?10000000100000?100000001000000?1000000010000000?10000000100000000?10000000100000000010?100?1000?10000?10000010?100?1000?10000?100001?1000010?10000100?100001000?100001000010?100?0100?00100?100000?0000001?0000010010?100?0100?00100?100000?0000001?0000010010-100-1000-10000-100000-100000011-100-1000-10000-100001-1000011-1000011010-100-1001-10010-100100-1001000-10010000110-1100-11000-110001-1000011-10000110-10000110011-110-1001-10010-000001-0000010-00000100-000001000-0000010000-00000100000------------------------------------------10-1010-001010-0010100010-100-1000-10000-----------------00000001-101010-10101-1010-1111-111-0111-00101-001001-001001?--------------------------------01-011-0110-0?001-011000-0?00100-0?001000-000010000-------------------------------------------------------------------------------------100-1000-10000-10000011-101-0010-00100-001000-------------------------------------------------------------------------------------------------11-001-0010-00100-001000------------------------------------------------------------------------------------------------------------------------------------------------------------------------------------------------------------------------------------------------------------10-100-0001-00010-000100----------------------------------------------------------------------------------------------------------------------10-100-1000-10000-100000--------------------------------------------------------------------------------------------------------------------
AUSTRALIAN           --------------------------------------------------------------------------------------------------------------------0000000000000000000000000000000000000000000011111100100100000000110000110011101001100000000000000000000000000000000000000000010001000011000000000000000000000000000000000000000000000000000000001111100111000001110011111000000001011110000000000000000000000000000000000000000000000000000000000000000000000000111100000001100000000001101001-000000110000000001101001--------------------------------------------------------------------------------------------------------------------------------------------------------------------------------------------------------------------------------------------------------------------------------------------------------------------------------------------------------------------------------------------------------0100000000000000000000000001000000000000000000010100000100011-----------------------------------------------------------------------------------------------------------------------------------------------------------------------------------------------------------------------------------------------------------------------------------------------------------------------------------------------------------------------------------------------------------------------------------------------------------------------------------------------------------------------------------------------------------------------------------------------------------------------------------------------------------------------------------------------------------------------------------------------------------------------------------------------------------------------------------------------------------------------------------------------------------------------------------------------------------------------------------------------------------------------------------------------------------------------------------------------------------------------------------------------------------------------------------------------------------------------------------------------------------------------------------------------------------------------------------------------------------------------------------------------------------------------------------------------------------------------------------------------------------------------------------------------------------------------------------------------------------------------------------------------------------------------------------------------------------------------------------------------------------------------------------------------------------------------------------------------------------------------------------------------------------------------------------------------------00000000000000000000000000000000010000000000000000000000000000000000000000000000000000001000000000000000000000000000000000000011011001011100001000000001001100000100000101010010000000000000000000000000000000000000000000000001000100001011111011011111010110010100011001100000010001010011000100010010100011001100000010001--------------------------------------------------------------------------------------001001100000100111-00100110000010011000000000000000000000000000000011000001-------------000000000000000110001001000000000000000000000000000000000110001001-----------------------------------------------------------------------------------------------------------------------------------------------------------00000000011011011100010000001000000010110000001-----------------00000000011011001--------------------------------------------------------------------------------------------------------------------------------------------------------------------------------------------------------------------------------------------------------------------------------------------------------[01][01]00000[01]0000[01]0000010010000001000011[01][01][01]00000[01][01]0000000[01][01][01][01][01]0[01]000[01]0000000000000[01]0001001000000000011------------------------------------------------------------------------------------------------------------------------------------------------------------------------------------------------------------------------------------------------------------------------------------------------------------------------------------------------------------------------------------------------------------------------------------------------------------------------------------------------------------------------------------------------------------------------------------------------------------------------------------------------------------------------------------------------------------------------------------------------------------------------------------------------------------------------------------------------------------------------------------------------------------------------------------------------------------------------------------------------------------------------------------------------------------------------------------------------------------------------------------------------------------------------------------------------------------------------------------------------------------------------------------------------------------------------------------------------------------------------------------0000110010000011000001001111110101----------------------------------------------------------------------------------------------------------------------------------------------------------------------------------------------------------------------------------------------------------------------------------------------------------------------------------------------------------------------------------------------------------------------------------------------------------------------------------------------------------------------------------------------------------------------------------------------------------------------------------------------------------------------------------------------------------------------------------------------------------------------------------------------------------------------------------------------------------------------------------------------------------------------------------------------------------------------------------------------------------------------------------------------------------------------------------------------------------------------------------------------------------------------------------------------------------------------------------------------------------------------------------------------------------------------------------------------------------------------------------------------------------------------------------------------------------------------------------00000000000000000000000000000000000000000000000011-000000000000000000000000000000000000000000000000011100000001110001100100010010000000000000110010001001----------------------------------------------------------------------------------0000000000000000000000000000000001100000-----------------------------------------------------------------------------------------------------------------------------------------------------------------------------------------------------------------------------------------------------------------------------------------------------------------------------------------------------------------------------------------------------------------------------------------------------------------------------------------------------------------------------------------------------------------------------------------------------------------------------------------------------------------------------------------------------------------------------------------------------------------------------------------------------------------------------------------------------------------------------------------------------------------------------------------------------------------------------------------------------------------------------------------------------------------------------------------------------------------------------------------------------------------------------------------------------------------------------------------------------------------------------------------------------------------------------------------------------------------------------------------------------------------------------------------------------------------------------------------------------------------------------------------------------------------------------------------------------------------------------------------------------------------------------------------------------------------------------------------------------------------------------------------------------------------------------------------------------------------------------------------------------------------------------------------------------------------------------------------------------------------------------------------------------------------------------------------------------------------------------------------------------------------------------------------------------------------------------------------------------------------------------------------------------------------------------------------------------------------------------------------------------------------------------------------------------------------------------------------------------------------------------------------------------------------------------------------------------------------------------------------------------------------------------------------------------------------------------------------------------------------------------------------------------------------------------------------------------------------------------------------------------------------------------------------------------------------------------------------------------------------------------------------------------------------------------------------------------------------------------------------------------------------------------------------------------------------------------------------------------------------------------------------------11-111-0?11-0?110-0?1100-0?11000-0?110001-0?00000?1-0000000?10-0000000?100-0000000?1000-0000000?10000-0000000?100000----------------------------------------------------------------------------------------------------------------------------11-111-1110-01001-010010-0100101-01001010-010010100-0100101000-00001110000-000011100000-0000111000001-00001110000010-000011100000100-0000111000001000-00001110000010000-000011100000100000--------------------------------------------------------------------------------------11-?11-1101-0?010-00010?-001??00-?01000?011-?11-1101-0?010-00010?-001??00-?01000?0----------------------------------------------------------------------------------------------------------------------------------------------------------------------------------------------------------------------------------------------------------------------------------------------------------------------------------------------------------------------------------------------------------------------------------------------------------------------------------------------------------------------------------------------------------------------------------------------------------------------------------------------------------------------------------------------------------------------------------------------------------------------------------------------------------------------------------------------------------------------------------------------------------------------------------------------------------------------------------------------------------------------------------------------------------------------------------------------------------------------------------------------------------------------------------------------------------------------------------------------------------------------------------------------------------------
Balochi              -00000000000000000000000000000000000000000000011111100000000000011100000000000000000000000000000111000000111110011110000000000111000000010010000000000000000011001111100100100000000110000110011101001100000000000000000000000000000000000000000010001000011000000000000000000000000000000000000000111100000001111100111100111000001110011111000000001011110000000000000000000000000000000000000000000000000000000000000000000000000111100000000000000011011101001-00000000000000111110100100000000000000000000000000000000000001111111011111010000000000000000000000000000000000000111111101111101----------------------------------------------------------------------------------------------------------------------------------------------------------------------------------------------------------------------------------------------110111000000001001010000000000000000000000010000010000000000000000000000000000000000000000110111110100000100011-----------------0000000000000000000000000000000000000[01][01]11111000000000000100000100000000000000000000000000001110000110000000000000000000000000100000011111111111111---------------------------------------------------------------------------------------------------------------------------------------------------------------------------------------------------------------------------------------------------------------------------------------------------------------------------------------------------------------------------0000000000000000000000000000000000000000000000000000000000000000000000000000000000000000000000000000101100000001111110010111--------------------------------------------------------------------------------------00000000000000001111100000011111---------00000000000000000000000000000001111000000000000000000000000000000000001------------------------------------------------------------------------------------------------------------------------------------------------------------------------------------------------------------------------------------------------------------------------------------------------------------------------------------------------------------------------------------------------------------------------------------------------------------------------------------------------------------------------------------------------------------------------------------------------------------------------------------------------------------------------------------------------------------------------------------------------------------------------------------------------------------------------------------------------------------------------------------------------------------------------------------0000000000000000000000000000000000000000111100000000000011111111000011001101111--------------------------------------------------0000000000000000000000000000000000000000000000000000000000000000000000000000000000000000000000000000000001111100000000000000011101100101110000100000000100110000010000010101001000000000000000000000000000000000000000000000000100010000101111101101111101011--------------------------------------------------------------------------------------------------------------------------------------------------------------------------------------------------------------------------------------------------------------------------------------------------------------------------------------------------------------------------------------------------------------------------------------------------------------------------------------------------------------------------------------------------------------------------------------------------------------------------------------------------------------------------------------------------------------------------------------------------------------------------------------------------------------------------------------------------------------------------------------------------------------------------------------------------------------------------------------------------------------------------------------------------------------------------------------------------------------------------------------------------------------------------------------------------------------------------------------------------------------------------------------------------------------------------------------------------------------------------------------------------------------------------------------------------------------------------------------------------------------------------------------------------------------------------------------------------------------------------------------------------------------------------------------------------------------------------------------------------------------------------------------------------------------------------------------------------------------------------------------------------------------------------------------------------------------------------------------------------------------------------------------------------------------------------------------------------------------------------------------------------------------------------------------------------------------------------------------------------------------------------------------------------------------------------------------------------------------------------------------------------------------------------------------------------------------------------------------------------------------------------------------------------------------------------------------------------------------------------------------------------------------------------------------------------------------------------------------------------------------------------------------------------------------------------------------------------------------------------------------------------------------------------------------------------------------------------------------------------------------------------------------------------111010000000111111000000000000001001------------------------------------------------0000000000111110000001[01]1101------------------------------------------------------------------------------------------------------------------[01]10010011001110011101000000010000011000011100110011100000000000000001-----------------------------------------------------------------------------------------------------------------------------------------------------------------------------------------------------------------------------------------------000000011101100000101000000000111001000000000001-------------------------------------------------------------------------------------------------------------------------------------------------------------------------------------------------------------------------------------------------------------------------------------------------------------------------------------------------------------------------------------------------------------------------------------------------------------------------------------------------------------------------------------------------------------------------------------------------------------------------------------------------------------------------------------------------------------------------------------------------------------------------------------------------------------------------------------------------------------------------------------------------------------------------------------------------------------------------------------------------------------------------------------------------------------------------------------------------------------------------------------------------------------------------------------------------------------------------------------------------------------------------------------------------------------------------------------------------------------------------------------------------------------------------------------------------------------------------------------------------------------------------------------------------------------------------------------------------------------------------------------------------------------------------------------------------------------------------------------------------------------------------------------------------------------------------------------------------------00000000000000000000000000000000000000000000000000000000000000000010110000110000001011------------------------------------------------------------00000000000000000000000000000000000000000011101101100000000000000000000000000000000000000000011111100000000000000011100000000010000000000001-------------------011101000000000010000000000000001000010000000000000000000000000001000000000000001011----------------------011000000001000000000000000000000000000001011111000000000000000000000000000000000000000000000000000000000000110000000000000001111010000000000000000------------------------------------------------------------------------------------------------------------------------------------------------------------------------------------------------------------------------------------------------------------------------------------------------------------------------------------------------------------------------------------------------------------------------------------------------------------------------------------------------------------------------------------------------------------------------------------------------------------------------------------------------------------------------------------------------------------------------------------------------------------------------------------------------------------------------------------------------------------------------------------------------------------------------------------------------------------------------------------------------------------------------------------------------------------------------------------------------------------------------------------------------------------------------------------------------------------------------------------------------------------------------------------------------------------------------------------------------------------------01-011-0100-01000-010000-0100000-01000001-010000010-0100000100-01000001000-010000010000-0100000100000-01000001000000----------------------------------------------------------------------------------------------------------------------------11-011-0110-01101-001001-0010010-00100101-001001010-0010010100-00100100001-001001000010-0010010000100-00100100001000-001001000010000-0010010000100000-00100100001000000-00100100001000000011-001-0010-00100-00100011-011-0111-01011-010110-0001100-00011001-000110010-000110010011-011-1001-11000-001001-10011?0-1100001011-011-1001-11000-001001-10011?0-1100001011-011-011?-001??-001001-0000010--------------------------------------------------------------------------------------------------------------------------------------------------------------------------------------------------------------------------------------------------------------------------------------------------------------------------------------------------------------------------------------------------------------------------------------------------------------------------------------11-111-0111-?1110-?11100-?111000-?1110000-?11100000-?111000000011-0110-01100-01000111-110-0101-00011-000110-----------------------------------------11-011-0011-00111-001011-0010110------------------------11-100-1001-10000-10000011-011-0111-01111-011111---------------------------------------------001-0010000-00100000000-0010-----------------------------------------------------------------------------------------------------------------------------------------------------------10-101-1010-10000-100000----------------------------------------------------------------------------------------------------------------------10-100-0001-00010-0001001?-1?0-1?00-00001-000010-0000100-00001000-000010000-0000100000-00001000000-000010000000-0000100000000-00001000000001
BANTU                -00101100000000000000000000000100000000000000000000000000000000000100000000000000000000000000000000000000000000111110000000000000000000000000000000000000000000000000000000000000000000000010011101001100000000000000000000000000000000000000000010001000011000000000000000000000000000000000000000000000000000000000000000000000000000000000000000000000000000000000000000000000000000000000000000000000000000000000000000000000110111100000000000000000000011001-000000000000000000011001000000000000000000000000000000000000000000010111110100000000000000000000000000000000000000000001011111010000000000000000000000000000000000110001111101100000000000000000000000000000000000000000000000000000000000000000000011100000000000000000000000000000000000000000000000000000000000000000000000000000000000000000000000001100011100011101110111000000000000000000000000000000000000000000000001110000000000000000000000000000000000000000000000000000011100011-----------------000000000000000000000000000000000000000000000000000000000000111--------------------------------------------------------------------------------------------------------------------------------------------------------------------------------------------------------------------------------------------------------------------------------------------------------------------------------------------------------------------------------------------------------------------------------------------------------------0000000000000000000000000000000000000000000000000000000000000000000000000000000000000000000000000000000000000000000010010111-------------------------------------------------------------------------------------------------------------------------------00000000000000000000000000000000000000000000000000000000000011111111111----------0000001110100110111-------------------------------------------------------------------------------------------------------------------------------------------------------------------------------------------------------------------------------------------------------------------------------------------------------------------------------------------------------------------------------------------------------------------------------------------------------------------------------------------------------------------------------------------------------------------------------------------------------------------------------------------------------------------------------------------------------------------------------------------------------------------------------------------------------------------------------------------------------------------------------------------------------00000000000000000000000000000000000000000000000000000000000000000000010011011110000000000000001----------------------------------0000000000000000000000000000000000000000000000000000000000000000000000000000000000000000000000000000000000000000000000000000000000000000000000000000000000000000000000110101001000000000000000000000000000000000000000000000000100010000101111101101111101011-------------------------------------------------------------------------------------------------------------------------------------------------------------------------------------------------------------------------------------------------------------------------------------------------------------------------------------------------------------------------------------------------------------------------------------------------------------------------------------------------------------------------------------------------------------------------------------------------------------00000000000001110011111-----------------------------------------------------------------------------------------------------------------------------------------------------------------------000000000000000000000000000000000000000101111100000000011000000000000000000000000001110000110000000000000000000000000000000000000000000000000000110000111---------------------------------------------------------------------------------------------------------------------------------------------------------------------------------------------------------------------------------------------------------------------------------------------------------------------------------------------------------------------------------------------------------------------------------------------------------------------------------------------------------------------------------------------------------------------------------------------------------------------------------------------------------------------------------------------------------------------------------------------------------------------------------------------------------------------------------------------------------------------------------------------------------------------------------------------------------------------------------------------------------------------------------------------------------------------------------------------------------------------------------------------------------------------------------------------------------------------------------------------------------------------------------------------------------------------------------------------------------------------------------------------------------------------------------------------------------------------------------------------------------------------------------------------------------------------------------------------------------------------------------------------------------------------------------------------------------------------------------------------------------------------------------------------------------------------------------------------------------------------------------------------------------------------------------------------------------------------------------------------------------------------------------------------------------------------------------------------------------------------------------------------------------------------------------------------------------------------------------------------------------------------------------------------------------------------------------------------------------------------------------------------------------------------------------------------------------------------------------------------------------------------------------------------------------------------------------------------------------------------------------------------------------------------------------------------------------------------------------------------------------------------------------------------------------------------------------------------------------------------------------------------------------------------------------------------------------------------------------------------------------------------------------------------------------------------------------------------------------------------------------------------------000000000000000000000000000000000001111111000000100000001110100111001100000000000000------------------------------------------------------------------------------------------------------------------------------------------------------------------------------------------------------------------------------------------------------------000000000000000000000001100000010000001010000000000000000000000000100011111000000000000000000000000000000000000111100000000001111100000000000011000000000000000000100110000000001100000000000001000000100000011110000000000001110000000000010000000000000000000100100000110111000010001001010001100000000000001110000000000010000000000000000000000000000000100010100001001010100110000000000000000111000000000100000000000000000010000000100000010000000000000000000000000001100000000000000000000000000000000000000000000000000000000000000000000000000000000000000000000000000110111111001000000000000000000000000000000000000100000000000010000000000000011010100010000100000000011100001000100000000000000000000000000000000000000000001111110100000000000000000000000000000000000000000000000000100101110010011000000000001000010000000000000000000000000000000000000000000001000000000000000000000000000000000000000000000000000000000000000000100000000001000000010000000000000000000000000000000000001000001100000000000000001------------------------------------------------------------------------------------------------------------------------------------------------------------------------------------------------------------------------------------------------------------------------------------------------------------------------------------------------------------------------------------------------------------------------------------------------------------------------------------------------------------------------------------------------------------------------------------------------------------------------------------------------------------------------------------------------------------------------------------------------------------------------------------------------------------------------------------------------------------------------------------------------------------------------------------------------------------------------------------------------------------------------------------------------------------------------------------------------------------------------------------------------------------------------------------------------------------------------------------------------------------------------------------------------------------------------------------------------------------------------------------------------------------------------------------------------------------------------------------------------------------------------------------------------------------------------------------------------------------------------------------------------------------------------------------------------------------------------------------------------------------------------------------------------------------------------------------------------------------------------------------------------------------------------------------------------11?110?1001?10010?100100?1001001?10010010?100100100?1001001000?10010010000?100100100000?1001001000000?1001001000000011-110-1100-11001-110010-1100100-11000000-110000000-1100000000--------------------------------------------------------------10-100-1000-10000-100000-1000000-10000000-100000001-1000000010-10000000100-100000001000-1000000010000-10000000100000-100000001000000-1000000010000000-10000000100000000-10000000100000000010-10?-1000-10000-10000010-100-1000-10000-100001-1000010-10000100-100001000-100001000010-100-0100-00100-100000-0000001-?000010010-100-0100-00100-100000-0000001-?000010010-100-1000-10000-100000-1000000----------------------------------------------------------------------------------------------------------------------------------10-100-1000-10000-100000-1000000-10000000-100000000-1000000000-1000000000?------------------------------------------10-0011-001100-00110000----------------------------------10000000-100000-1?000-100?-1111-111-1101-01011-000110-0001100--------------------------------01-010-0101-0101?-010100-0101100-0101?000-0101?0000-------------------------------------------------------------------------------------100-1000-10000-10000011-101-0010-00100-001000-----------------------------------------10-100-1000-10000-100000-1000000------------------------11-001-0010-00100-001000------------------------------------------------------------------------------------------------------------------------------------------------------------------------------------------------------------------------------------------------------------10-100-0001-00010-000100----------------------------------------------------------------------------------------------------------------------10-100-1000-10000-100000--------------------------------------------------------------------------------------------------------------------
Basque               -00000000000000000000000000000000000000000000000000011111110001111100000000000000000000000000000000001011111110011110000000000000111111110010000000000000000011001111100100100000000110000110011101001100000000000000000000000000000000000000000010001000011000000000000000000000000000000000000000000001111111111100111100111000001110011111000000001011110000000000000000000000000000000000000000000000000000000000000000000000000111100000000011101101011101001-000000001110110111101001000000000000000000000000000111111111111111110111110100000000000000000000000000011111111111111111011111011111111111111011111111011111111111110001111101100000000000000000000000000000000000000000000000000000000000000000000011100000000000000000000000000000000000000000000000000000000000000001111111001111011111111001111111111100011100011101110111000000000111011001010000000000000000000000010000010000000000000000000000000000001111100011000011110100000100011-----------------000000000000000000011000000000000100000000110000000000001000001----------------------------------------------------------------------------------------------------------------------------------------------------------------------------------------------------------------------------------------------------------------------------------------------------------------------------------------------------------------------------------------------------------------------------------00000000000000000000111111110000000000000000000000000000000000000000000000000000000000000000000000000000000000000000000000000000000000010011111110010111--------------------------------------------------------------------------------------00000000000000000000000111111111---------00000000000000000000000000000000000000111100000000000000000000000000011-----------------------------00000000000000101111110111100011-1011110001100010111111-00010111111------------------------------------------------------------------------------------------------------------------------------------------------------------------------------------------------------------------------------------------------------------------------------------------------------------------------------------------------------------------------------------------------------------------------------------------------------------------------------------------------------------------------------------------------------------------------------------------------------------------------------------------------------------------------------------------------------------------------------------------------------------------------------------------------------------------------------------00000000000000000000000000000000000000000000000001111011111111110000110011011110111011110011111----------------------------------0000000000000000000000000000000000000000000000000000000000000000000000000000000000000000000000000000000000000011010100011001111101100101110000100000000100110000010000010101001000000000000000000000000000000000000000000000000100010000101111101101111101011------------------------------------------------------------------------------------------------------------------------------------------------------000000000101100111-00000000010110011----------------------------------------------------000000000000000001111001000000000000000000000000000000000000111001--------------------------------------------------------------------------------------------------------------------------------------------------------------------------------------------------------------------------------------------------------------------------------------------------------------------0000000011110001----------------------------------------1111111111000000000000000000000000001000000000000000000000000000011011111000000001---------------------11000001---------------------------------------------------------------------------------------------------------------------------------------------------------------------------------------------------------------------0000000110000001--------------------------------------------------------------------------------------------------------------------------------------------------------------------------------------------------------------------------------0000000000000000000000000000000000000000011101110000000000000000000000000001--------------------------------------0000000000000000000000000001011110001000000010100000011000000000000000000000001100011000000000000000000000000001100000000000000000000000000000000000111111000100000001110000000000000000000000000000000000000000010001000000010111---------------------------------000000000000000000111011100000010000000011000000000000000000000000000000000000010000111011000000000000000000000000001100000000000011111110000000100000010000000000000000000000000010000000000000000000000000000000000000000000000000000000000000111111000111000000000000000000000000000000000000000000000000000000000011110011000110000000000000000000000000000000000000000000000011000110111000000000000010001000000010100000010000000000000000000000000100000000000000000000000000000000000000000000000000000000000001011111---------------------------------------------0000000000101111000100000001010000001000000000000000000001------------000000000000000000011111----------------------------------------------------------------------------------------------------------------------------------------------------------------------0000000000000000000000000000000001111111000111111101110110000000000000000000000001111100000010000000011000000000000000000000000000000000000000000000000000001111100000000000011110100000001----------------------------------------------------------------------------------------------------------------------------------------------------------------------------------------------------------------------------------------------------------------------------------------------------------------------------------------0000000000000011000000000001001000000000000000000000000000011000111011---------0011001001001110000001-------------------------------------------000000000000000011111111111000011100000000111111111110100[01]100111000000001011------------------------------------000000000000000000000000000111111----------------------0000000111110100100000001-----------------------------------0000000000000000000111101111100110001111100000001-----------------------0000000000111101000000000011111110111110111110000000111111001111000110010010000000001000000000000000000000010100101111001000000000001000001111111111000100000111010000111111100000001111101101011101110011000010000000001111101101[01]11010001111000100111100101000001001[01]1111101011100001--------------------------------------------------------------------------------------------------------------------------------------------------------------------------------------------------------------------------------------------------------------------------------------------------------------0000000000000010011111110000000010100000-----------------------------------------------------------------------------------------------------------------------------------------------------------------------00000000000000000000111-------------------------------------------------------------------------------------------------------------------------------------------------------------------------------------------------------------------------------------------------------------------------------------------------------------------------------------------------------------------------------------------------------------------------------------------------------------------------------------------------------------------------------------------------------------------------------------------------------------------------------------------------------------------------------------------------------------------------------------------------------------------------------------------------------------------------------------------------------------------------------------------------------------------------------------------------------------------------------------------------------------------------------------------------------------------------------------------------------------------------------------------------------------------------------------------------------------------------------------------------------------------------------------------------------------------------------------------------------------------------------------------------------------------------------------------------------------------------------------------------------------------------------------------------------------------------------------------------------------------------------------------------------------------------------------------------------------------------------------------------------------------------------------------------------------------------------------------------------------------------------------------------------------------------------------------------------------------------------------------------------------------------------------------------------------------------------------------------------------------------------------------------------------------------------------------------------------------------------------------------------------------------------------------------------------------------------------------------------------------------------------------------------------------------------------------------------------------------------------------------------------------------------------------------------------------------------------------------------------------------------------------------------------------------------------------------------------------------------------------------------------------------------------------------------------------------------------------------------------------------------------------------------------------------------------------------------------------------------------------------------------------------------------------------------------------------------------------------01-010-0100-01000-010000-0100000-01000000-010000000-0100000000-01000000000-010000000000-0100000000000-01000000000000----------------------------------------------------------------------------------------------------------------------------------------------------------------------------------------------------------------------------------------------------------------------------------------------------------------------10-001-0010-00100-00100010-001-0011-00101-001010-0010100-00101000-001010000-001010000011-010-1000-01000-001001-?001100-1000001011-010-1000-01000-001001-?001100-1000001011-001-0010-00100-00100?-0010000---------------------------------------------------------------------------------------------------------------------------------------------------------------------------------------------------------------------------------------------------------------------------------------------------------------00010000-000100-01000-0001-01-------------------------------------------------------------------------------------------------------------------01-0100-000000-00000000--------------------------------------------------------------010-0100-01000-01000110-100-1000-10000-10000011-111-1000-10000-100000-----------------11-001-0010-00010-000100-0001000------------------------11-100-1001-00010-000100------------------------------------------------------------------------------------------------------------------------------------------------------------------------------------------------------------------------------------------------------------10-100-1000-10000-100000----------------------------------------------------------------------------------------------------------------------10-100-0001-00010-000100--------------------------------------------------------------------------------------------------------------------
Brahui               -00000000000000000000000000000000000000000000011111100000000000011100000000000000000000000000000111000000111110011110000000000111000000010010000000000000000011001111100100100000000110000110011101001100000000000000000000000000000000000000000010001000011000000000000000000000000000000000000000000100000001111100111100111000001110011111000000001011110000000000000000000000000000000000000000000000000000000000000000000000000111100000000000000011011101001-00000000000000111110100100000000000000000000000000000000000011111111011111010000000000000000000000000000000000001111111101111101----------------------------------------------------------------------------------------------------------------------------------------------------------------------------------------------------------------------------------------------010111000000001001010000000000000000000000010000010000000000000000000000000000000000000000110111110100000100011-----------------0000000000000000000000000000000000000[01][01]11111000000000000100000100000000000000000000000000001110000110000000000000000000000000100000011111111111111---------------------------------------------------------------------------------------------------------------------------------------------------------------------------------------------------------------------------------------------------------------------------------------------------------------------------------------------------------------------------0000000000000000000000000000000000000000000000000000000000000000000000000000000000000000000000000000011100000001111110010111--------------------------------------------------------------------------------------00000000000000001111100000011111---------00000000000000000000000000000001111000000000000000000000000000000000001------------------------------------------------------------------------------------------------------------------------------------------------------------------------------------------------------------------------------------------------------------------------------------------------------------------------------------------------------------------------------------------------------------------------------------------------------------------------------------------------------------------------------------------------------------------------------------------------------------------------------------------------------------------------------------------------------------------------------------------------------------------------------------------------------------------------------------------------------------------------------------------------------------------------------------0000000000000000000000000000000000000000111100000000000011111111000011001101111--------------------------------------------------0000000000000000000000000000000000000000000000000000000000000000000000000000000000000000000000000000000001111100000000000000011101100101110000100000000100110000010000010101001000000000000000000000000000000000000000000000000100010000101111101101111101011------------------------------------------------------------------------------------------------------------------------------------------------------000000001000100111-00000000100010011--------------------------------------------------------------------------------------------------------------------------------------------------------------------------------------------------------------------------------------------------------------------------------------------------------------------------------------------------------------------------------------------------------------------------------------------------------------------------------------------------------------------------------------------------------------------------------------------------------------------------------------------------------------------------------------------------------------------------------------------------------------------------------------------------------------------------------------------------------------------------------------------------------------------------------------------------------------------------------------------------------------------------------------------------------------------------------------------------------------------------------------------------------------------------------------------------------------------------------------------------------------------------------------------------------------------------------------------------------------------------------------------------------------------------------------------------------------------------------------------------------------------------------------------------------------------------------------------------------------------------------------------------------------------------------------------------------------------------------------------------------------------------------------------------------------------------------------------------------------------------------------------------------------------------------------------------------------------------------------------------------------------------------------------------------------------------------------------------------------------------------------------------------------------------------------------------------------------------------------------------------------------------------------------------------------------------------------------------------------------------------------------------------------------------------------------------------------------------------------------------------------------------------------------------------------------------------------------------------------------------------------------------------------------------------------------------------------------------------------------------------------------------------------------------------------------------------------------------------111010000000111111000000000000001001------------------------------------------------000000000011111000000111101------------------------------------------------------------------------------------------------------------------110010011001------------------------------------------------------------------------------------------------------------------------------------------------------------------------------------------------------------------------------------------------------------------------------------------------------------------------------------------------------------------------------------------------------------------------------------------------------------------------------------------------------------------------------------------------------------------------------------------------------------------------------------------------------------------------------------------------------------------------------------------------------------------------------------------------------------------------------------------------------------------------------------------------------------000000000000110001000000001000000-----------------------------------------------------101001010000000000110----------------------------------------------------------------------------------------------------------------------------------------------------------------------------------------------------------------------------------------------------------------------------------------------------------------------------------------------------------------------------------------------------------------------------------------------------------------------------------------------------------------------------------------------------------------------------------------------------------------------------------------------------------------------------------------------------------------------------------------------------------------------------------------------------------------------------------------------------------------------------------------------------------------------------------------------------------------------------------------------------------------------------------------------------------------------------------------------------------------------------------------------------------------------------------------------------------------------------------------------------------------------------------------------------------------------------------------------------------------------------------------------------------------------------------------------------------------------------------------------------------------------------------------------------------------------------------------------------------------------------------------------------------------------------------------------------------------------------------------------------------------------------------------------------------------------------------------------------------------------------------------------------------------------------------------------------------------------------------------------------------------------------------------------------------------------------------------------------------------------------------------------------------------------------------------------------------------------------------------------------------------------------------------------------------------------------------------------------------------------------------------------------------------------------------------------------------------------------------------------------------------------------------------------------------------------------------------------------------------------------------------------------------------------------------------------------------------------------------------------------------------------------------------------------------------------------------------------------------------------------------------------------------------------------------------------------------------------------------------------------------------------------------------------------------------------------------------------------------------------------------------01-011-0100-01000-010000-0100000-01000001-010000010-0100000100-01000001000-010000010000-0100000100000-01000001000000----------------------------------------------------------------------------------------------------------------------------11-011-0110-01101-001001-0010010-00100101-001001010-0010010100-00100100001-001001000010-0010010000100-00100100001000-001001000010000-0010010000100000-00100100001000000-00100100001000000011-001-0010-00100-00100011-011-0111-01111-011110-0011100-00011001-000110010-000110010011-011-1001-11000-001001-10011?0-1100001011-011-1001-11000-001001-10011?0-1100001011-?11-?11?-?01??-001001-0000010--------------------------------------------------------------------------------------------------------------------------------------------------------------------------------------------------------------------------------------------------------------------------------------------------------------------------------------------------------------------------------------------------------------------------------------------------------------------------------------11-111-0111-?1110-?11100-?111000-?1110000-?11100000-?111000000011-0110-01100-01000111-110-0101-00011-000110-----------------------------------------11-011-0011-00111-001011-0010110------------------------11-100-1001-10010-100100---------------------------------------------------------------------001-0010000-00100000000-0010-----------------------------------------------------------------------------------------------------------------------------------------------------------10-101-1010-10000-100000----------------------------------------------------------------------------------------------------------------------10-100-0001-00010-0001001?-1?0-1?00-00001-000010-0000100-00001000-000010000-0000100000-00001000000-000010000000-0000100000000-0000100000000?
Burusho              -00000000000000000000000000000000000000000000000000100000000000011100000000000000000000000001111011000000111110011110000000111001000000010010000000000000000011001111100100100000000110000110011101001100000000000000000000000000000000000000000010001000011000000000000000000000000000001111110000000000000000000100111100111000001110011111000000001011110000000000000000000000000000000000000000000000000000000000000000000000000111100000000000000000111101001-00000000000000001110100100000000000000000000000000000000000000000111011111010000000000000000000000000000000000000000011101111101----------------------------------------------------------------------------------------------------------------------------------------------------------------------------------------------------------------------------------------------000011000000001001010000000000000000000000010000010000000000000000000000000000000000000000000000110100000100011-----------------00000000000000000000000000000000000110000111000000000000100000100000000000000000000000001110010000110000000000000000000000000100000011111111111111---------------------------------------------------------------------------------------------------------------------------------------------------------------------------------------------------------------------------------------------------------------------------------------------------------------------------------------------------------------------------0000000000000000000000000000000000000000000000000000000000000000000000000000000000000000000000001111101100000001111110010111--------------------------------------------------------------------------------------00000000000011110011100000011111---------00000000000000000000000000011110011000000000000000000000000000000000001------------------------------------------------------------------------------------------------------------------------------------------------------------------------------------------------------------------------------------------------------------------------------------------------------------------------------------------------------------------------------------------------------------------------------------------------------------------------------------------------------------------------------------------------------------------------------------------------------------------------------------------------------------------------------------------------------------------------------------------------------------------------------------------------------------------------------------------------------------------------------------------------------------------------------------0000000000000000000000000000000000011111001100000000000011111111000011001101111--------------------------------------------------0000000000000000000000000000000000000000000000000000000000000000000000000000000000000000000000000000000010011100000000000000011101100101110000100000000100110000010000010101001000000000000000000000000000000000000000000000000100010000101111101101111101011------------------------------------------------------------------------------------------------------------------------------------------------------000000011000100111-00000001100010011----------------------------------------------------000000000000000000011001000000000000000000000000000000000000011001-----------------------------------------------------------------------------------------------------------------------------------------------------------------------------------------------------------------------------------------------------------------------------------------------------------------------------------------------------------------------------------------------------------------000000000000000000000000000000000000000000111111-----------------------------------------------------------------------------------------------------------------------------------------------------------------------------------------------------------------------------------------------------------------------------------------------------------------------------------------------------------------------------------------------------------------------------------------------------------------------------------------------------------------------------------------------------------------------------------------------------------------------------------------------------------------------------------------------------------------------------------------------------------------------------------------------------------------------------------------------------------------------------------------------------------------------------------------------------------------------------------------------------------------------------------------------------------------------------------------------------------------------------------------------------------------------------------------------------------------------------------------------------------------------------------------------------------------------------------------------------------------------------------------------------------------------------------------------------------------------------------------------------------------------------------------------------------------------------------------------------------------------------------------------------------------------------------------------------------------------------------------------------------------------------------------------------------------------------------------------------------------------------------------------------------------------------------------------------------------------------------------------------------------------------------------------------------------------------------------------------------------------------------------------------------------------------------------------------------------------------------------------------------------000110000000000111000000000000001001------------------------------------------------000000001100111000000100011---------------------------------------------------------------------------------------------------------------------------------------------------------------------------------------------------------------------------------------------------------------------------------------------------------------------------------------------------------------------------------------------------------------------------------------------------------------------------------------------------------------------------------------------------------------------------------------------------------------------------------------------------------------------------------------------------------------------------------------------------------------------------------------------------------------------------------------------------------------------------------------------------------------------------------------------------------------------------------------------------------------------------------------------------------------------------------------------------------------------------------------------------------------------------------------------------------------------------------------------------------------------------------------------------------------------------------------------------------------------------------------------------------------------------------------------------------------------------------------------------------------------------------------------------------------------------------------------------------------------------------------------------------------------------------------------------------------------------------------------------------------------------------------------------------------------------------------------------------------------------------------------------------------------------------------------------------------------------------------------------------------------------------------------------------------------------------------------------------------------------------------------------------------------------------------------------------------------------------------------------------------------------------------------------------------------------------------------------------------------------------------------------------------------------------------------------------------------------------------------------------------------------------------------------------------------------------------------------------------------------------------------------------------------------------------------------------------------------------------------------------------------------------------------------------------------------------------------------------------------------------------------------------------------------------------------------------------------------------------------------------------------------------------------------------------------------------------------------------------------------------------------------------------------------------------------------------------------------------------------------------------------------------------------------------------------------------------------------------------------------------------------------------------------------------------------------------------------------------------------------------------------------------------------------------------------------------------------------------------------------------------------------------------------------------------------------------------------------------------------------------------------------------------------------------------------------------------------------------------------------------------------------------------------------------------------------------------------------------------------------------------------------------------------------------------------------------------------------------------------------------------------------------------------------------------------------------------------------------------------------------------------------------------------01-011-0110-01100-011000-0110000-01100001-011000010-0110000100-01100001000-011000010000-0110000100000-01100001000000----------------------------------------------------------------------------------------------------------------------------11-011-0110-01101-011001-0110010-01100101-011001010-0110010100-01100101001-011001010010-0110010100100-01100101001000-011001010010000-0110010100100000-01100101001000000-01100101001000000011-011-0011-00110-00110011-011-0111-01110-011100-0111000-01110001-011100010-011100010011-011-1001-11000-011001-1001110-1101001111-011-1001-11000-011001-1001110-1101001111-11-011?-011??-010001-0100010?--------------------------------------------------------------------------------------------------------------------------------------------------------------------------------------------------------------------------------------------------------------------------------------------------------------------------------------------------------------------------------------------------------------------------------------------------------------------------------------11-111-0101-11010-110101-1101011-11010100-110101000-1101010000011-0110-01100-01100111-110-0101-00011-000110-----------------------------------------11-011-0111-01111-010111-0101110------------------------11-100-1001-10000-10000011-011-0111-01011-010111---------------------------------------------011-0010000-00100000000-0010-----------------------------------------------------------------------------------------------------------------------------------------------------------10-101-1010-10100-101000----------------------------------------------------------------------------------------------------------------------11-101-0011-00110-00110011-110-1100-?1001-?10010-?100100-?1001000-?10010000-0000100001-00001000010-000010000100-0000100001000-00000000000001
Cambodian            -00000000000000000000111000010100000000000000000000000000000000000111111011111111110000101111111011000000111110011110000000000000000000000000000000000011000011001111100100100000000110000110011101001100000000000000000000000000000000000000000010001000011000000000001110000010000000000000010000000000000000000100111100111000001110011111000000001011110000000000000000000000000000000000000000000000000000000000000000000000000111100001100100000000001101001-00011001000000000110100111111111010011111110000100000000000000000011011111011111111101001111111000010000000000000000001101111101----------------------------------------------------------------------------------------------------------------------------------------------------------------------------------------------------------------------------------------------000000000000000000000000000000000111010000110000010000000011111010111111111011000000000000000000010100000100011-----------------00000000000000000000000000000000000000000000[01]00[01][01]10010011000001------------------------------------------------------------------------------------------------------------------------------------------------------------------------------0000000000000000000000000000000000000000000000000000000000000000001111111-------------------------------------------------0000000000000000000000000000000000000000000000001111--------------------------------------------------------------------------------------------------0000000000000000000000000000000000000000000000000000000000000000000000000000000011111111100011111111101100000001111110010111-------------------------------------------0001000111001101110000000000000111000100101-----------------------------------------00000000000000011000011101111110011000000000000000000000000000000000001--------------------------------------------------------------------------------------------------------------------------001111110000111---------------------------------------------------------------------------------------------------------------------------------------------------------------------------------------------------------------------------------------------------------------------------------------------------------------------------------------------------------------------------------------------------------------------------------------------------------------------------------------------------------------------------------------------------------------------------------------------------------------------------------------------------------------------------------------------------------------------------------------------------000111001110110000000000000111100100111100000000000[01]1111010000001111100000111111001100000000000011111111000011001101111--------------------------------------------------0000000000000000000000000000000000000000000000000000001100000000000000000000000000000101100000000000000000000000000000000000001101100101110000100000000100110000010000010101001000000000000000000000000000000000000000000000000100010000101111101101111101011----------------------------------------------------------------111100010000111111100100100111000111111111111-----------------------------------------000011100000100111-00001110000010011----------------------------------------------------000000000000101010001001000000000000000000111010000101101010001001---------------------------------------------------------------------------------------------------------------------------------------------------------------------------------------------------------------------------00000000100001001---------------------------------------------------------------------------------------------------------------------------------------------------------------------000000000000010100000000000000000000000000001-----------------------------------------------------------------------------------------------------------------------------------------------------------------------------------------------------------------------------------------------------------------------------------------------------------------------------------------------------------------------------------------------------------------------------------------------------------------------------------------------------------------------------------------------------------------------------------------------------------------------------------------------------------------------------------------------------------------------------------------------------------------------------------------------------------------------------------------------------------------------------------------------------------------------------------------------------------------------------------------------------------------------------------------------------------------------------------------------------------------------------------------------------------------------------------------------------------------------------------------------------------------------------------------------------------------------------------------------------------------------------------------------------------------------------------------------------------------------------------------------------------------------------------------------------------------------------------------------------------------------------------------------------------------------------------------------------------------------------------------------------------------------------------------------------------------------------------------------------------------------------------------------------------------------------------------------------------------------------------------------------------------------------------------------------------------------------------------------------------------------------------------------------------------------------------------------------------------------------------------------------------------------------------------------------------------------------------------------------------------------------------------------------------------------------------------------------------------------------------------------------------------------------------------------------------------------------------------------------------------------------------------------------------------------------------------------------------------------------------------------------------------------------------------------------------------------------------------------------------------------------------------------------------------------------------------------------------------------------------------------------------------------------------------------------------------------------------------------------------------------------------------------------------------------------------------------------------------------------------------------------------------------------------------------------------------------------------------0000000000000000000000001101100110100000-------------------------------------------------------------------------------------------------------------000001111011100001000-------------------------------------------------------------------------------------------------------------------------------------------------------------------------------------------------------------------------------------------------------------------------------------------------------------------------------------------------------------------------------------------------------------------------------------------------------------------------------------------------------------------------------------------------------------------------------------------------------------------------------------------------------------------------------------------------------------------------------------------------------------------------------------------------------------------------------------------------------------------------------------------------------------------------------------------------------------------------------------------------------------------------------------------------------------------------------------------------------------------------------------------------------------------------------------------------------------------------------------------------------------------------------------------------------------------------------------------------------------------------------------------------------------------------------------------------------------------------------------------------------------------------------------------------------------------------------------------------------------------------------------------------------------------------------------------------------------------------------------------------------------------------------------------------------------------------------------------------------------------------------------------------------------------------------------------------------------------------------------------------------------------------------------------------------------------------------------------------------------------------------------------------------------------------------------------------------------------------------------------------------------------------------------------------------------------------------------------------------------------------------------------------------------------------------------------------------------------------------------------------------------------------------------------------------------------------------------------------------------------------------------------------------------------------------------------------------------------------------------------------------------------------------------------------------------------------------------------------------------------------------------------------------------------------------------------------------------------------------------------------------------------------------------------------------------------------------------------------------------------------------------------------------------01-011-0010-00100-001000-0010000-0010000?-001000000-0010000000-00100000000-001000000000-0010000000000-00100000000000----------------------------------------------------------------------------------------------------------------------------01-010-0100-01000-010001-0100010-01000100-010001000-0100010000-01000100000-010001000000-0100010000000-01000100000000-010001000000000-0100010000000000-01000100000000001-01000100000000001011-011-0001-00010-00010001-010-0101-01010-010100-0101000-01010000-010100000-010100000011-011-0001-11000-01?000-?000010-0?00000111-011-0001-11000-01?000-?000010-0?00000111-010-0100-01?00-01000?-01001?0----------------------------------------------------------------------------------------------------------------------------------------------------------------------------------------------------------------------------------------------------------------------------------------------------------------------------------------------------------------------------------------------------------------------------------------------------------------------------------------------------------------------------------------------------001-0010-00100-00100001-010-0100-01000-010000-----------------------------------------01-011-0101-01001-010001-000001101-010-0100-01001-00001001-010-0100-01000-01000001-010-0100-01000-01000111-001-0010-00101-001010---------------------011-0011000-00110001000-0011-----------------------------------------------------------------------------------------------------------------------------------------------------------11-001-0010-00100-00100001-010-0100-01000-010000-0100000-01000000-010000000-0100000000--------------------------------------------------------11-001-0010-00100-001000?1-010-?100-0100?-0100?0-0100?00-0100?000-0100?0000-0100?00000-0100?000001-0100?0000010-0100?00000100-0100?000001000
COLOMBIAN            -00000000000000000000000011110100000000000000000000000000000000000100000000000000000101101111111011000000111110011110000000000000000000000000000000000000111111001111100100100000000110000110011101001100000000000000000000000000000000000000000010001000011000000000000000001110000000000000010000000000000000000100111100111000001110011111000000001011110000000000000000000000000000000000000000000000000000000000000000000000000111101110100100000000001101001?011010010000000001101001000000000000000000[01]0[01][01][01]100000000000000000011011111010000000000000000000011110000000000000000001101111101??????????????????????????????????????????????????????????????????????????????????????????????????????????????????????????????????????????????????????????????????????????????????????????????????????????????????????????????????????????????000000000000000000000000000000000000001101110000010001110100000000000000001011000000000000000000010100000100011???????????????????????????????????????????????????????????????????????????????????????????????????????????????????????????????????????????????????????????????????001011110000000010001011110110100000000001101011011100110110100000000011011000000010110110100000000000110000110000000000001001000100010001000001000000000000000011110000100011101001011000111110101000010000111000111??????????????????????????????????????????????????????????????????????????????????????????????????????????????????????????01010000001011011101000111110111111111100010011111111110001001111110000010000000000000000000000000000000000001111111100011111111101100000001111110010111???????????????????????????????????????????????????????????????????????????????????????????????????????????????????????????????00000000000000000011111101111110011000000000000000000000000000000000001????????????????????????????????????????????????????????????????????????????????????????????????????????????????????????????????????????????????????????????????????????????????????????????????????????????????????????????????????????????????????????????????????????????????????????????????????????????????????????????????????????????????????????????????????????????????????????????????????????????????????????????????????????????????????????????????????????????????????????????????????????????????????????????????????????????????????????????????????????????????????????????????????????????????????????????????????????????????????????????????????????????????????????????????????????????????????????????????????????????????????????????????????????????????????????????????????????????????????????????????????????????????????????????????????????????????????????????????????????????????????????????????????0000000000000000000111111111100000111111001100000000000011111111000011001101111??????????????????????????????????????????????????0000000000000000000000000000000000000000000000000000000000101100000011000000001110011101100000000000000000000000000000000000001101100101110000100000000100110000010000010101001000000000000000000000000000000000000000000000000100010000101111101101111101011????????????????????????????????????????????????????????????????????????????????????????????????????????????????????????????????????????????????????????????????????????????????????????????????????????????????????????????????????????????????????????????????????????????????????????????????????????????????????????????????????????????????????????????????????????????????????????????????????????????????????????????????????????????????????????????????????????????????????????????????????????????????????????????????????????????????????????????????????????????????????????????????????????????????????????????????????????????????????????????????????????????????????????????????????????????????????????????????????????????????????????????????????????????????????????????????????????????????????????????????????????????????????????????????????????????????????????????????????????????????????????????????????????????????????????????????????????????????????????????????????????????????????????????????????????????????????????????????????????????????????????????????????????????????????????????????????????????????????????????????????????101010001000001000100000001000100001????????????????????????????????????????????????????????????????????????????????????????????????????????????????????????????????????????????????????????????????????????????????????????????????????????????????????????????????????????????????????????????????????????????????????????????????????????????????????????????????????????????????????????????????????????????????????????????????????????????????????????00[01]11100010011110000011??????????????????????????????????????????????????????????????????????????????????????????????????????????????????????????????????????????????????????????????????????????????????????????????????????????????????????????????????????????????????????????????????????????????????????????????????????????????????????????????????????????????????????????????????????????????????????????????????????????????????????????????????????????????????????????????????????????????????????????????????????????????????????????????????????????????????????????????????????????????????????????????????????????????????????????????????????????????????????????????????????????????????????????????????????????????????????????????????????????????????????????????????????????????????????????????????????????????????????????????????????????????????????????????????????????????????????????????????????????????????????????????????????????????????????????????????????????????????????????????????????????????????????????????????????????????????????????????????????????????????????????????????????????????????????????????????????????????????????????????????????????????????????????????????????????????????????????????????????????????????????????????????????????????????????????????????????????????????????????????????????????????????????????????????????????????????????????????????????????????????????????????????????????????????????????????????????????????????????????????????????????????????????????????????????????????????????????????????????????????????????????????????????????????????????????????????????????????????????????????????????????????????????????????????????????????????????????????????????????????????????????????????????????????????????????????????????????????????????????????????????????????????????????????????????????????????????????????????????????????????????????????????????????????????????????????????????????????????????????????????????????????????????????????????????????????????????????????????????????????????????????????????????????????????????????????????????????????????????????????????????????????????????????????????????????????????????????????????????????????????????????????????????????????????????????????????????????????????????????????????????????????????????????????????????????????????????????????????????????????????????????????????????????????????????????????????????????????????????????????????????????????????????????????????????????????????????????????????????????????????????????????????????????????????????????????????????????????????????????????????????????????????????????????????????????????????????????????????????????????????????????????????????????????????????????????????????????????????????????????????????????????????????????????????????????????????????????????????????????????????????????????????????????????????????????????????????????????????????????????????????????????????????????????????????????????????????????????????????????????????????????????????????????????????????????????????????????????????????????????????????????????????????????????????????????????????????????????????????????????????????????????????????????????????????????????????????????????????????????????????????????????????????????????????????????????????????????????????????????????????????????????????????????????????????????????????????????????????????????????????????????????????????????????????????????????????????????????????????????????????????????????????????????????????????????????????????????????????????????????????????????????????????????????????????????????????????????????????????????????????????????????????????????????????????????????????????????????????????????????????????????????????????????????????????????????????????????????????????????????????????????????????????????????????????????????????????????????????????????????????????????????????????????????????????????????????????????????????????????????????????????????????????????????????????????????????????????????????????????????????????????????????????????????????????????????????????????????????????????????????????????????????????????????????????????????????????????????????????????????????????????????????????????????????????????????????????????????????????????????????????????????????????????????????????????????????????????????????????????????????????????????????????????????????????????????????????????????????????????????????????????????????????????????????????????????????????????????????????????????????????????????????????????????????????????????????????????????????????????????????????????????????????????????????????????????????????????????????????????????????????????????????????????????????????????????????????????????????????????????????????????????????????????????????????????????????????????????????????????????????????????????????????????????????????????????????????????????????????????????????????????????????????????????????????????????????????????????????????????????????????????????????????????????????????????????????????????????????????????????????????????????????????????????????????????????????????????????????????????????????????????????????????????????????????????????????????????????????????????????????????????????????????????????????????????????????????????????????????????????????????????????????????????????????????????????0[01][01]0[01][01]100000101000100000001000001000000101000100010000101????????????????????????????????????????????????????????????????????????????????????????????????????????????????????????????????????????????????????????????????????????????????????????????01?011?0?10?0?100?0?1000?0?10000?0?100000?0?1000000?0000000001?00000000010?000000000100?0000000001000?00000000010000??????????????????????????????????????????????????????????????01?001?0010?00100?001001?0010011?00100110?001001101?001001101001?010?0001?00010?000100?0001000?00010000?000100000?0001000001?00010000010?000100000101?0001000001010?00010000010100?000100000101000?0001000001010000?00010000010100000?00010000010100000001?010?0101?01010?010100??????????????????????????????????????????????????????????????01?001?0010??0001?000010?0100001?0000100?01?001?0010??0001?000010?0100001?0000100?01?010?0001?00010?000100?0001000????????????????????????????????????????????????????????????????????????????????????????????????????????????????????????????????????????????????????????????????????????????????????????????????????????????????????????????????????????????????????????????????????????????????????????????????????????????????????????????????????????????????????????????????????????????????????????????????????????????????????????????????????????????????????????????????????????????????????????????????????????????????????????????????????????????????????001?0011?00110?00010001?010?0100?01000?010000?????????????????????????????????????????????????????????????????????????????????????????????????????????????????????????????????????????????????????????????????????????????????????????????????????????????????????????????????????????????????????????????????????????????????????????????????????????????????????????????????????????????????????????????????????????????????????11?001?0010?00100?000001??????????????????????????????????????????????????????????????????????????????????????????????????????????????????????01?010?0100?01000?01000001?001?0010?00100?001000?0010001?00100010?001000101?0010001010?00100010100?001000101000?0010001010000?00100010100000
Dai                  -00000001110100100011011000010100000000000000000000000000000000000111111011111111110000101111111011000000111110011110000000000000000000000000111011000101000011001111100100100000000110000110011101001100000000000000000000000000000000000000000010001000011000000001111110000010000000000000010000000000000000000100111100111000001110011111000000001011110000000000000000000000000000000000000000000000000000000000000000000000000111100001100100000000001101001-00011001000000000110100111111111010011111110000100000000000000000011011111011111111101001111111000010000000000000000001101111101----------------------------------------------------------------------------------------------------------------------------------------------------------------------------------------------------------------------------------------------000000000000000000000001101000010011010000110000010000000011111010111111111011000000000000000000010100000100011----------------------------------------------------------------------------------------------------------------------------------------------------------------------------------------------------------------------------------------------------------------------------------------------------------------------------------------------------------------------------------------------------------------------------------------------------------------------------------------------------------------------------------------------0000000000000000000000000000000011111110000010000000000000000000000000000000000001111111100011111111101100000001111110010111-------------------------------------------------------------------------------------------------------------------------------00011011000000111000011101111110011000000000000000000000000000000000001------------------------------------------------------------------------------------------------------------------------------------------------------------------------------------------------------------------------------------------------------------------------------------------------------------------------------------------------------------------------------------------------------------------------------------------------------------------------------------------------------------------------------------------------------------------------------------------------------------------------------------------------------------------------------------------------------------------------------------------------------------------------------------------------------------------------------------------------------------------------------------------------------------------------------------0000000111100111010000001111100000111111001100000000000011111111000011001101111--------------------------------------------------0000000000000000000000000000000000000000101100000000011100000000000000000000000000000101100000000000000000000000000000000000001101100101110000100000000100110000010000010101001000000000000000000000000000000000000000000000000100010000101111101101111101011----------------------------------------------------------------------------------------------------------------------------------------------------------------------------------------------------------------------------------------------------------------------111100101000000000001010000101101010001001------------------------------------------------00001111--------------------------------------------------------------------------------------------------------------------------------------------------------------------------------------------------------------------------------------------------------------------------------------------------------------------------------------------------------------------------------------------------------------------------------------------------------------------------------------------------------------------------------------------------------------------------------------------------------------------------------------------------------------------------------------------------------------------------------------------------------------------------------------------------------------------------------------------------------------------------------------------------------------------------------------------------------------------------------------------------------------------------------------------------------------------------------------------------------------------------------------------------------------------------------------------------------------------------------------------------------------------------------------------------------------------------------------------------------------------------------------------------------------------------------------------------------------------------------------------------------------------------------------------------------------------------------------------------------------------------------------------------------------------------------------------------------------------------------------------------------------------------------------------------------------------------------------------------------------------------------------------------------------------------------------------------------------------------------------------------------------------------------------------------------------------------------------------------------------------------------------------------------------------------------------------------------------------------------------------------------------------------------------------------------------------------------------------------------------------------------------------------------------------------------------------------------------------------------------------------------------------------------------------------------------------------------------------------------------------------------------------------------------------------------------------------------------------------------------------------------------------------------------------------------------------------------------------------------------------------------------------------------------------------------------------------------------------------------------------------------------------------------------------------------------------------------------------------------------------------------------------------------------------------------------------------------------------------------------------------------------------------------------------------------------------------------------------------------------------------------------------------------------------------------------------------------------------------------------------------------------------------------------------------------------------------------------------------------------------------------------------------------------------------------------------------------------------------------------------------------------------------------------------------------------------------------------------------------------------------------------------------------------------------------------------------------------------------------------------------------------------------------------------------------------------------------------------------------------------------------------------------------------------------------------------------------------------------------------------------------------------------------------------------------------------------------------------------------------------------------------------------------------------------------------------------------------------------------------------------------------------------------------------------------------------------------------------------------------------------------------------------------------------------------------------------------------------------------------------------------------------------------------------------------------------------------------------------------------------------------------------------------------------------------------------------------------------------------------------------------------------------------------------------------------------------------------------------------------------------------------------------------------------------------------------------------------------------------------------------------------------------------------------------------------------------------------------------------------------------------------------------------------------------------------------------------------------------------------------------------------------------------------------------------------------------------------------------------------------------------------------------------------------------------------------------------------------------------------------------------------------------------------------------------------------------------------------------------------------------------------------------------------------------------------------------------------------------------------------------------------------------------------------------------------------------------------------------------------------------------------------------------------------------------------------------------------------------------------------------------------------------------------------------------------------------------------------------------------------------------------------------------------------------------------------------------------------------------------------------------------------------------------------------------------------------------------------------------------------------------------------------------------------------------------------------------------------------------------------------------------------------------------------------------------------------------------------------------------------------------------------------------------------------------------------------------------------------------------------------------------------------------------------------------------------------------------01-011-0010-00100-001000-0010000-0010000?-001000000-0010000000-00100000000-001000000000-0010000000000-00100000000000----------------------------------------------------------------------------------------------------------------------------01-010-0100-01000-010000-0100000-01000000-010000000-0100000000-01000000000-010000000000-0100000000000-01000000000000-010000000000000-0100000000000000-01000000000000001-01000000000000001011-011-0001-00010-00010001-010-0100-01000-010000-0100000-01000000-010000000-010000000001-001-0001-10000-010000-0000010-0000000101-001-0001-10000-010000-0000010-0000000101-010-0100-01000-010000-0100000----------------------------------------------------------------------------------------------------------------------------------------------------------------------------------------------------------------------------------------------------------------------------------------------------------------------------------------------------------------------------------------------------------------------------------------------------------------------------------------------------------------------------------------------------001-0010-00100-00100001-010-0100-01000-010000-----------------------------------------01-010-0100-01000-010000-0000001------------------------01-010-0100-01000-010000---------------------------------------------------------------------010-0001000-00010001000-0001-----------------------------------------------------------------------------------------------------------------------------------------------------------11-001-0010-00100-00100001-010-0100-01000-010000-0100000-01000000-010000010-0100000100--------------------------------------------------------11-001-0010-00100-00100001-010-0100-01000-010000-0100000-01000000-010000000-0100000000-01000000001-010000000010-0100000000100-01000000001000
Daur                 -00000000000000001111011000010100000000000000000000000000000000000100000000000001110000101111111011000000111110011110000000000000000000000000000000011101000011001111100100100000000110000110011101001100000000000000000000000000000000000000000010001000011001100110011110000010000000000000010000000000000000000100111100111000001110011111000000001011110000000000000000000000000000000000000000000000000000000000000000000000000111100001100100000000001101001-00011001000000000110100100000000000111111110000100000000000000000011011111010000000000011111111000010000000000000000001101111101----------------------------------------------------------------------------------------------------------------------------------------------------------------------------------------------------------------------------------------------000000000000000000000000000011110011010000110000010000000000000000000001111011000000000000000000010100000100011----------------------------------------------------------------------------------------------------------------------------------------------------------------------------------------------------------------------------------------------------------------------------------------------------------------------------------------------------------------------------------------0000000000000000000000000000000000000000011100110111--------------------------------------------------------------------------------------------------0000001111100010011111111110001001111110000010000000000000000000000000000000000001111111100011111111101100000001111110010111--------------------------------------------------------------------------------------00011111111111110011100000011111---------00000000000111111000011101111110011000000000000000000000000000000000001------------------------------------------------------------------------------------------------------------------------------------------------------------------------------------------------------------------------------------------------------------------------------------------------------------------------------------------------------------------------------------------------------------------------------------------------------------------------------------------------------------------------------------------------------------------------------------------------------------------------------------------------------------------------------------------------------------------------------------------------------------------------------------------------------------------------------------------------------------------------------------------------------------------------------------0000000000100111010000001111100000111111001100000000000011111111000011001101111--------------------------------------------------0000000000000000000000000000000000000000000001110000111100000000000000000000000000000101100000000000000000000000000000000000001101100101110000100000000100110000010000010101001000000000000000000000000000000000000000000000000100010000101111101101111101011----------------------------------------------------------------------------------------------------------------------------------------------------------------------------------------------------------------------------------------------------------------------------------------------------------------0000000000000000000000000110110000001100111-----------------------------------------------------------------------------------------------------------------------------------------------------------------------------------------------------------------------------------------------------------------------------------------111100010000000000000000000001----------------------------------------------------------------------------------------------------------------------------------------------------------------------------------------------------------------------------------------------------------------------------------------------------------------------------------------------------------------------------------------------------------------------------------------------------------------------------------------------------------------------------------------------------------------------------------------------------------------------------------------------------------------------------------------------------------------------------------------------------------------------------------------------------------------------------------------------------------------------------------------------------------------------------------------------------------------------------------------------------------------------------------------------------------------------------------------------------------------------------------------------------------------------------------------------------------------------------------------------------------------------------------------------------------------------------------------------------------------------------------------------------------------------------------------------------------------------------------------------------------------------------------------------------------------------------------------------------------------------------------------------------------------------------------------------------------------------------------------------------------------------------------------------------------------------------------------------------------------------------------------------------------------------------------------------------------------------------------------------------------------------------------------------------------------------------------------------------------------------------------------------------------------------------------------------------------------------------------------------------------------------------------------------------------------------------------------------------------------------------------------------------------------------------------------------------------------------------------------------------------------------------------------------------------------------------------------------------------------------------------------------------------------------------------------------------------------------------------------------------------------------------------------------------------------------------------------------------------------------------------------------------------------------------------------------------------------------------------------------------------------------------------------------------------------------------------------------------------------------------------------------------------------------------------------------------------------------------------------------------------------------------------------------------------------------------------------------------------------------------------------------------------------------------------------------------------------------------------------------------------------------------------------------------------------------------------------------------------------------------------------------------------------------------------------------------------------------------------------------------------------------------------------------------------------------------------------------------------------------------------------------------------------------------------------------------------------------------------------------------------------------------------------------------------------------------------------------------------------------------------------------------------------------------------------------------------------------------------------------------------------------------------------------------------------------------------------------------------------------------------------------------------------------------------------------------------------------------------------------------------------------------------------------------------------------------------------------------------------------------------------------------------------------------------------------------------------------------------------------------------------------------------------------------------------------------------------------------------------------------------------------------------------------------------------------------------------------------------------------------------------------------------------------------------------------------------------------------------------------------------------------------------------------------------------------------------------------------------------------------------------------------------------------------------------------------------------------------------------------------------------------------------------------------------------------------------------------------------------------------------------------------------------------------------------------------------------------------------------------------------------------------------------------------------------------------------------------------------------------------------------------------------------------------------------------------------------------------------------------------------------------------------------------------------------------------------------------------------------------------------------------------------------------------------------------------------------------------------------------------------------------------------------------------------------------------------------------------------------------------------------------------------------------------------------------------------------------------------------------------------------------------------------------------------------------------------------------------------------------------------------------------------------------------------------------------------------------------------------------------------------------------------------------------------------------------------------------------------------------------------------------------01-011-0010-00100-001000-0010000-0010000?-001000000-0010000000-00100000000-001000000000-0010000000000-00100000000000--------------------------------------------------------------01-010-0101-01010-010100-0101000-01010000-010100000-010100000001-010-0100-01000-010000-0100000-01000000-010000000-0100000000-01000000000-010000000000-0100000000000-01000000000000-010000000000000-0100000000000000-01000000000000001-01000000000000001011-011-0001-00010-00010001-010-0100-01000-010000-0100001-01000010-010000100-010000100001-001-0001-10000-010000-0000010-0000000101-001-0001-10000-010000-0000010-0000000101-01?-01??-01??0-010000-0100000----------------------------------------------------------------------------------------------------------------------------------------------------------------------------------------------------------------------------------------------------------------------------------------------------------------------------------------------------------------------------------------------------------------------------------------------------------------------------------------------------------------------------------------------------001-0010-00100-00100001-010-0100-01000-010000-----------------------------------------01-011-0110-01000-010000-0100001------------------------01-010-0100-01000-01000001-010-0100-01000-01000111-111-0101-00010-000100---------------------010-0100000-01000000100-0100-----------------------------------------------------------------------------------------------------------------------------------------------------------11-001-0010-00100-00100001-010-0100-01000-010000-0100000-01000000-010000000-0100000000--------------------------------------------------------11-001-0010-00100-00100001-010-0101-01010-010100-0101000-01010000-010100000-0101000000-01010000001-010100000010-010100000010?-010100000010?0
Druze                -00000000000000000000000000000000000000000000000000000000000111111100000000000000000000000000000000000000011110011110000000000000000000110010000000000000000011001111100100100000000110000110011101001100000000000000000000000000000000000000000010001000011000000000000000000000000000000000000000000000000011111100111100111000001110011111000000001011110000000000000000000000000000000000000000000000000000000000000000000000000111100000000000011101011101001-00000000000111011110100100000000000000000000000000100000011111111111011111010000000000000000000000000010000001111111111101111101----------------------------------------------------------------------------------------------------------------------------------------------------------------------------------------------------------------------------------------------000000000000000111010000000000000000000000010000010000000000000000000000000000000000001111000011110100000100011-----------------0000000000000000000000[01][01][01]00[01]0[01][01][01]110000000011000000000000100000100000000000000000000000000000000000000000000000000000000000000000000000000111111111---------------------------------------------------------------------------------------------------------------------------------------------------------------------------------------------------------------------------------------------------------------------------------------------------------------------------------------------------------------------------0000000000000000000000000000000000000000000000000000000000000000000000000000000000000000000000000000000000000000111110010111--------------------------------------------------------------------------------------00000000000000000000000000001111---------00000000000000000000000000000000000000000000000000000000000000000000111------------------------------------------------------------------------------------------------------------------------------------------------------------------------------------------------------------------------------------------------------------------------------------------------------------------------------------------------------------------------------------------------------------------------------------------------------------------------------------------------------------------------------------------------------------------------------------------------------------------------------------------------------------------------------------------------------------------------------------------------------------------------------------------------------------------------------------------------------------------------------------------------------------------------------------00000000000000000000000000000000000000000000000000000000011111110000110011011110000000000001111----------------------------------0000000000000000000000000000000000000000000000000000000000000000000000000000000000000000000000000000000000000000000010111001111101100101110000100000000100110000010000010101001000000000000000000000000000000000000000000000000100010000101111101101111101011--------------------------------------------------------------------------------------------------------------------------------------------------------------------------------------------------------------------------------------------------------------------------------------------------------------------------------------------------------------------------------------------------------------------------------------------------------------------------------------------------------------------------------------------------------------------------------------------------------------------------------------------------------------------------------------------------------------------------------------------------------------------------------------------------------------------------------------------------------------------------------------------------------------------------------------------------------------------------------------------------------------------------------0000000001111111----------------------------------------------------------------------------------------------------------------------------------------------------------------------------------------------------------------------------------------------------------------------------------------------------------------------------------------------------------------------------------------------------------------------------------------------------------------------------------------------------------------------------------------------------------------------------------------------------------------------------------------------------------------------------------------------------------------------------------------------------------------------------------------------------------------------------------------------------------------------------------------------------------------------------------------------------------------------------------------------------------------------------------------------------------------------------------------------------------------------------------------------------------------------------------------------------------------------------------------------------------------------------------------------------------------------------------------------------------------------------------------------------------------------------------------------------------------------------------------------------------------------------------------------------------------------------------------------------------------------------------------------------------------------------------------------------------------------------------------------------------------------------------------------------------------------------------------------------------------------------------------------------------------------------------------------------------------------------------------------------------------------------------------------------------------------------------------------------------------------------------------------------------------------------------------------------------------------------------------------------------------------------------------------------------------------------------------------------------------------------------------------------------------------------------------------------------------------------------------------------------------------------------------------------------------------------------------------------------------------------------------------------------------------------------------------------------------------------------------------------------------------------------------------------------------------------------------------------------------------------------------------------------------------------------------------------------------------------------------------------------------------------------------------------------------------------------------------------------------------------------------------------------------------------------------------------------------------------------------------------------------------0000010111000100------------------------------------------------------------------------------------------------------------------------------------------------------------------------------------------------------------------------------------------------------------------------------------------------------------------------------------------------------------------------------------------------------------------------------------------------------------------------------------------------------------------------------------------------------------------------------------------------------------------------------------------------------------------------------------------------------------------------------------------------------------------------------------------------------------------------------------------------------------------------------------------------------------------------------------------------------------------------------------------------------------------------------------------------------------------------------------------------------------------------------------------------------------------------------------------------------------------------------------------------------------------------------------------------------------------------------------------------------------------------------------------------------------------------------------------------------------------------------------------------------------------------------------------------------------------------------------------------------------------------------------------------------------------------------------------------------------------------------------------------------------------------------------------------------------------------------------------------------------------------------------------------------------------------------------------------------------------------------------------------------------------------------------------------------------------------------------------------------------------------------------------------------------------------------------------------------------------------------------------------------------------------------------------------------------------------------------------------------------------------------------------------------------------------------------------------------------------------------------------------------------------------------------------------------------------------------------------------------------------------------------------------------------------------------------------------------------------------------------------------------------------------------------------------------------------------------------------------------------------------------------------------------------------------------------------------------------------------------------------------------------------------------------------------------------------------------------------------------------------------11-110-0101-01010-010100-0101000-01010000-010100000-0101000000-01010000000-010100000000-0101000000000-01010000000000----------------------------------------------------------------------------------------------------------------------------10-001-0010-00100-001001-0010010-00100101-001001010-0010010100-00100001000-001000010000-0010000100000-00100001000001-001000010000010-0010000100000100-00100001000001000-00100001000001000010-001-0010-00100-00100010-001-0011-00111-001110-0011100-00101001-000010010-000010010011-010-1000-01000-001001-1001100-1100001011-010-1000-01000-001001-1001100-1100001011-001-0010-00100-001001-0010011--------------------------------------------------------------------------------------------------------------------------------------------------------------------------------------------------------------------------------------------------------------------------------------------------------------------------------------------------------------------------------------------------------------------------------------------------------------------------------------10-101-1011-10110-101100-1011000-00110001-001100010-0011000100010-0100-01000-01000110-101-1001-10011-10011111-111-1100-01000-010000-------------------------------------------------10-100-0001-00010-00010011-101-1011-00010-00010011-001-0011-00111-001110------------------------------------------------------------------------------------------------------------------------------------------------------------------------------------------------------------------------------------10-100-1000-10000-100000----------------------------------------------------------------------------------------------------------------------10-100-0001-00010-000100--------------------------------------------------------------------------------------------------------------------
French               -00000000000000000000000000000000000000000000000000001111110001111100000000000000000000000000000000011011111110011110000000000000011111110010000000000000000011001111100100100000000110000110011101001100000000000000000000000000000000000000000010001000011000000000000000000000000000000000000000000001111111111100111100111000001110011111000000001011110000000000000000000000000000000000000000000000000000000000000000000000000111100000000011101101011101001-000000001110110111101001000000000000000000000000000001111111111111110111110100000000000000000000000000000111111111111111011111011111111111111011111111011111111111110001111101100000000000000000000000000000000000000000000000000000000000000000000011100000000000000000000000000000000000000000000000000000000000000001111111001111011111111001111111111100011100011101110111000000011011011001010000000000000000000000010000010000000000000000000000000000011111100011000011110100000100011-----------------000000000000000[01]1111100000000000010000000011000000000000100000100000000000000000000000000000000000000000000000000000101101111100000011111111111111-------------------------------------------------------------------------------------------0000000000000000000000000000000000000000000000000000000000000000000000011---------------------------------------------------------------------------------------------------------------------------------------------------------------------------00000000000000000000011111110000000000000000000000000000000000000000000000000000000000000000000000000000000000000000000000000000000000110011111110010111--------------------------------------------------------------------------------------00000000000000000000001111111111---------00000000000000000000000000000000000001111100000000000000000000000000011-----------------------------00000000000000101111110111100011-1011110001100010111111-00010111111------------------------------------------------------------------------------------------------------------------------------------------------------------------------------------------------------------------------------------------------------------------------------------------------------------------------------------------------------------------------------------------------------------------------------------------------------------------------------------------------------------------------------------------------------------------------------------------------------------------------------------------------------------------------------------------------------------------------------------------------------------------------------------------------------------------------------------00000000000000000000000000000000000000000000000000111011111111110000110011011111111011110011111----------------------------------0000000000000000000000000000000000000000000000000000000000000000000000000000000000000000000000000000000000000011010100011001111101100101110000100000000100110000010000010101001000000000000000000000000000000000000000000000000100010000101111101101111101011----------------------------------------------------------------000011110000110000000000000000001111111111111-----------------------------------------------------------------------------000000000000000000011110100001001000001-------------------------------------------------------------------------------------------------------------------------------------------------------------------------------------------------------------------------------------------------------------------------------------------------------------------------------------------------------------------------------------------------------------------000000000000000000000000111111----------0000001111000000000000000000000000001--------------------------------------------------------------------------010100100000000101100000000000000001001000000100000000011000001110000000000100100000010000110000000000111100000000000001000000000000000001001000000000011------------------------------------------------------------------------------------------------------------------------------------------------------------------------------------------------------------------------------------------------------------------------------------------------------------0000000000000000000000000000000001000000000101110000000000000000000000000001--------------------------------------0000000000000000000000000000111110001000000010100000011000000000000000000000111100011000000000000000000000000001100000000000000000000000000000000000001111000100000001110000000000000000000000000000000000001100110001000000010111---------------------------------000000000000000000001011100000010000000011000000000000000000000000000000000010000000001011000000000000000000000000001100000000000100011110000000100000010000000000000000000000000010000000000000000000000000000000000000000000000000000000000001000111000111000000000000000000000000000000000000000000000000000000000100010011000110000000000000000000000000000000000000000000001111000110111000000001100110001000000010100000010000000000000000000000000100000000000000000000000000000000000000000000000000000000000010001111---------------------------------------------0000000000011111000100000001010000001000000000000000000001------------000000000000000000001111----------0000000000000000000000000000001101--------------------------------------0000000000000000111011--------------000000000000000111111---------------------------0000000000000000000000000000000000000111000111111101110110000000000000000000000000011100000010000000011000000000000000000000000000000000000000000000000000000011101110011001001110100000001111011000001--------------------------------------------------------------------------------------------------------------------------------------------------------------------------------------------------------------------------------------------------------------------------------------------------------------------------------------------------------------------------------------------------------------------------------------000000000000000010000000000001010000110000000000000111011110000010000111000000000000001111101000000001000000001011-------------------------------------------------------------------------------------------000000011111010010000000100000000001100011111100001000000001000000000000000000001110111110011000111110000000101011010011000001000001000000110000010100000000000111111011000001111000000000111100100000000[01]110010000000001------------------------------------------------000000111111000000000000001010000011111100000000000000101000000000111000010000000000000000101000000000011000100000000000000000011000000000001000010000000000000000000001000100010001101000000000000000000000000001001----------------------------------------------------------------------------------------------------------------------------------------------------------------------------------------------------------------------------------------------------------------------------------------------------------------------------------------------------------------------------------------------------------------------------------------------------------00000010110010010111111-------------------------------------------------------------------------------------------------------------------------------------------------------------------------------------------------------------------------------------------------------------------------------------------------------------------------------------------------------------------------------------------------------------------------------------------------------------------------------------------------------------------------------------------------------------------------------------------------------------------------------------------------------------------------------------------------------------------------------------------------------------------------------------------------------------------------------------------------------------------------------------------------------------------------------------------------------------------------------------------------------------------------------------------------------------------------------------------------------------------------------------------------00000000011100011100100000000000000110000000000000001000000000000000000000010000001011001111000010000011000000001111000000000000111111100000001111000111110000000100100000000001000000000000000001011000111110000000000110000000000100000000000000111000000000000000000000000000011011000000111111000100001001101000000000000000000000000000000000000000000011100101010000100000011000000000000001011----------------------000000000000000000000000000000001101100111011111111111100000011100000000000000000000000000000000000000000000000000000000000000000000000000000000000------------------------------------------------------------------------------------------------------------------------------------------------------------------------------------------------------------------------------------------------------------------------------------------------------------------------------------------------------------------------------------------------------------------------------------------------------------------------------------------------------------------------------------------------------------------------------------------------------------------------------------------------------------------------------------------------------------------------------------------------------------------------------------------------------------------------------------------------------------------------------------------------------------------------------------------------------------------------------------------------------------------------------------------------------------------------------------------------------------------------------------------------------------------------------------------------------------------------------------------------------------------------------------------------------------------------------------------------------------------01-010-0100-01000-010000-0100000-01000000-010000000-0100000000-01000000000-010000000000-0100000000000-01000000000000--------------------------------------------------------------10-100-1000-10000-100000-1000000-10000000-100000000-100000000010-001-0010-00100-001000-0010000-00100001-001000010-0010000100-00100001000-001000010000-0010000100000-00100001000000-001000010000000-0010000100000000-00100001000000000-00100001000000000010-001-0010-00100-00100010-001-0011-00111-001110-0011100-00101001-001010010-001010010011-010-1000-01000-001001-?001100-1000001011-010-1000-01000-001001-?001100-1000001011-001-001?-001?0-00100?-0010000---------------------------------------------------------------------------------------------------------------------------------------------------------------------------------------------------------------------------------------------------------------------------------------------------------------00010000-000100-01000-0001-01----------------------------------------------------------------10-100-1000-10000-100000-1000000-10000000-100000000-----------------------10-101-1001-10001-100000-1000001-10000001-100000010-1000000100010-0100-01000-01000110-100-1001-10011-10001011-111-1000-10000-100000-----------------11-001-0010-00110-001110-0011100------------------------11-100-1001-00010-000100------------------------------------------------------------------------------------------------------------------------------------------------------------------------------------------------------------------------------------------------------------10-100-1000-10000-10000011-010-0101-01010-010100-0101000-01010000-010100000-0101000001--------------------------------------------------------10-100-0001-00010-00010010-100-1000-10000-100000-1000000-10000000-100000000-1000000000-10000000000-100000000000-1000000000000-10000000000000
Hazara               -00000000000000000000000000000010000000000000000000000000000000000100000000000000000000000011111011000000111110011110000000000000000000000000000000000000000011001111100100100000000110000110011101001100000000000000000000000000000000000000000010001000011000000000000000000000000000111111110000000000000000000100111100111000001110011111000000001011110000000000000000000000000000000000000000000000000000000000000000000000000111100001100100000000001101001-00011001000000000110100100000000000000000110000100000000000000000011011111010000000000000000011000010000000000000000001101111101----------------------------------------------------------------------------------------------------------------------------------------------------------------------------------------------------------------------------------------------000000000000000000000000000000000000110000110000010000000000000000000000000111000000000000000000010100000100011-----------------00000000000000000000000000000000000000000000000000000[01]11100000100000000000000000000000000000001111110000000000000000000000000100000011111111111111---------------------------------------------------------------------------------------------------------------------------------------------------------------------------------------------------------------------------------------------------------------------------------------------------------------------------------------------------------------------------0000000000000000000000000000000000000000000000000000000000000000000000000000000000000011100011111111101100000001111110010111--------------------------------------------------------------------------------------00000000000111110011100000011111---------00000000000000000000001101111110011000000000000000000000000000000000001------------------------------------------------------------------------------------------------------------------------------------------------------------------------------------------------------------------------------------------------------------------------------------------------------------------------------------------------------------------------------------------------------------------------------------------------------------------------------------------------------------------------------------------------------------------------------------------------------------------------------------------------------------------------------------------------------------------------------------------------------------------------------------------------------------------------------------------------------------------------------------------------------------------------------------0000000000000000000000000001100000111111001100000000000011111111000011001101111--------------------------------------------------0000000000000000000000000000000000000000000000000000000000000000000000000000000000000011100000000000000000000000000000000000001101100101110000100000000100110000010000010101001000000000000000000000000000000000000000000000000100010000101111101101111101011----------------------------------------------------------------------------------------------------------------------------------------------------------------------------------------------------------------------------------------------------------------------------------------------------------------------------------------------------------------------------------------------------------------------------------------------------------------------------------------------------------------------------------------------------------------------------------------------------------------------------------------------------------------------------------------------------------------------------------------------------------------------------------------------------------------------------------------------------------------------------------------------------------------------------------------------------------------------------------------------------------------------------------------------------------------------------------------------------------------------------------------------------------------------------------------------------------------------------------------------------------------------------------------------------------------------------------------------------------------------------------------------------------------------------------------------------------------------------------------------------------------------------------------------------------------------------------------------------------------------------------------------------------------------------------------------------------------------------------------------------------------------------------------------------------------------------------------------------------------------------------------------------------------------------------------------------------------------------------------------------------------------------------------------------------------------------------------------------------------------------------------------------------------------------------------------------------------------------------------------------------------------------------------------------------------------------------------------------------------------------------------------------------------------------------------------------------------------------------------------------------------------------------------------------------------------------------------------------------------------------------------------------------------------------------------------------------------------------------------------------------------------------------------------------------------------------------------------------------------------------------------------------------------------------------------------------------------------------------------------------------------------------------------------------------------------------------------------------------------------------------------------------------------------------------------------------------------------------------------------------------------------------------------------------------------------------------------------------------------------------------------------------------------------------------------------------------------------------------------------------------------------------------------------------------------------------------------------------------------------------------------------------------------------------------------------------------------------------------------------------------------------------------------------------------------------------------------------------------------------------00000000000000000000001100010000000001100000100111-0000000000000000000000111000000000100011000000100011-----------------------------------------------------------------------------------------------------------------------------------------------------------------------------------------------------------------------------------------------------------------------------------------------------------------------------------0000000000011100------------------------------------------------------------------------------------------------------------------------------------------------------------------------------------------------------------------------------------------------------------------------------------------------------------------------------------------------------------------------------------------------------------------------------------------------------------------------------------------------------------------------------------------------------------------------------------------------------------------------------------------------------------------------------------------------------------------------------------------------------------------------------------------------------------------------------------------------------------------------------------------------------------------------------------------------------------------------------------------------------------------------------------------------------------------------------------------------------------------------------------------------------------------------------------------------------------------------------------------------------------------------------------------------------------------------------------------------------------------------------------------------------------------------------------------------------------------------------------------------------------------------------------------------------------------------------------------------------------------------------------------------------------------------------------------------------------------------------------------------------------------------------------------------------------------------------------------------------------------------------------------------------------------------------------------------------------------------------------------------------------------------------------------------------------------------------------------------------------------------------------------------------------------------------------------------------------------------------------------------------------------------------------------------------------------------------------------------------------------------------------------------------------------------------------------------------------------------------------------------------------------------------------------------------------------------------------------------------------------------------------------------------------------------------------------------------------------------------------------------------------------------------------------------------------------------------------------------------------------------------------------------------------------------------------------------------------------------------------------------------------------------------------------------------------------------------------------------------------------------01-011-0110-01100-011000-0110000-01100001-011000010-0110000100-01100001000-011000010000-0110000100000-01100001000000----------------------------------------------------------------------------------------------------------------------------11-011-0110-01100-011001-0110010-01100101-011001010-0110010100-01100001000-011000010000-0110000100000-01100001000000-011000010000000-0110000100000000-01100001000000000-01100001000000000011-011-0011-00110-00110011-011-0111-01110-011100-0111001-01110011-011100110-011100110011-011-1001-11000-011001-1001110-1100001111-011-1001-11000-011001-1001110-1100001111-011-011?-011?0-011001-0110010--------------------------------------------------------------------------------------------------------------------------------------------------------------------------------------------------------------------------------------------------------------------------------------------------------------------------------------------------------------------------------------------------------------------------------------------------------------------------------------11-110-0101-11010-110001-1000010-00000100-000001000-0000010000011-0110-01100-01100111-110-0101-01001-010010-----------------------------------------11-011-0111-01111-010110-010110011-110-0100-00000-00000111-110-1101-00001-100010---------------------------------------------------------------------011-0110000-01100000000-0110-----------------------------------------------------------------------------------------------------------------------------------------------------------11-101-1010-10100-101000----------------------------------------------------------------------------------------------------------------------11-101-0011-00110-00110011-110-1101-11011-110110-1101100-11011000-110110000-110010000?-110010000?0-110010000?00-110010000?000-110010000?0001
Hezhen               -00000000000000011111011000010100000000000000000000000000000000000100000000000011110000101111111011000000111110011110000000000000000000000000000000111101000011001111100100100000000110000110011101001100000000000000000000000000000000000000000010001000011110100110011110000010000000000000010000000000000000000100111100111000001110011111000000001011110000000000000000000000000000000000000000000000000000000000000000000000000111100001100100000000001101001-00011001000000000110100100000000001111111110000100000000000000000011011111010000000000111111111000010000000000000000001101111101----------------------------------------------------------------------------------------------------------------------------------------------------------------------------------------------------------------------------------------------000000000000000000000000000101110011010000110000010000000000000000000011111011000000000000000000010100000100011----------------------------------------------------------------------------------------------------------------------------------------------------------------------------------------------------------------------------------------------------------------------------------------------------------------------------------------------------------------------------------------0000000000000000000000000000000000000000100100110111--------------------------------------------------------------------------------------------------0000000111100010011111111110001001111110000010000000000000000000000000000000000001111111100011111111101100000001111110010111--------------------------------------------------------------------------------------00111111111111110011100000011111---------00000000011111111000011101111110011000000000000000000000000000000000001------------------------------------------------------------------------------------------------------------------------------------------------------------------------------------------------------------------------------------------------------------------------------------------------------------------------------------------------------------------------------------------------------------------------------------------------------------------------------------------------------------------------------------------------------------------------------------------------------------------------------------------------------------------------------------------------------------------------------------------------------------------------------------------------------------------------------------------------------------------------------------------------------------------------------------0000000000100111010000001111100000111111001100000000000011111111000011001101111--------------------------------------------------0000000000000000000000000000000000000000000011110000111100000000000000000000000000000101100000000000000000000000000000000000001101100101110000100000000100110000010000010101001000000000000000000000000000000000000000000000000100010000101111101101111101011--------------------------------------------------------------------------------------------------------------------------------------------------------------------------------------------------------------------------------------------------------------------------------------------------------------------------------------------------------------------------------------------------------------------------------------------------------------------------------------------------------------------------------------------------------------------------------------------------------------------------------------------------------------------------------------------------------------------------------------------------------------------------------------------------------------------------------------------------------------------------------------------------------------------------------------------------------------------------------------------------------------------------------------------------------------------------------------------------------------------------------------------------------------------------------------------------------------------------------------------------------------------------------------------------------------------------------------------------------------------------------------------------------------------------------------------------------------------------------------------------------------------------------------------------------------------------------------------------------------------------------------------------------------------------------------------------------------------------------------------------------------------------------------------------------------------------------------------------------------------------------------------------------------------------------------------------------------------------------------------------------------------------------------------------------------------------------------------------------------------------------------------------------------------------------------------------------------------------------------------------------------------------------------------------------------------------------------------------------------------------------------------------------------------------------------------------------------------------------------------------------------------------------------------------------------------------------------------------------------------------------------------------------------------------------------------------------------------------------------------------------------------------------------------------------------------------------------------------------------------------------------------------------------------------------------------------------------------------------------------------------------------------------------------------------------------------------------------------------------------------------------------------------------------------------------------------------------------------------------------------------------------------------------------------------------------------------------------------------------------------------------------------------------------------------------------------------------------------------------------------------------------------------------------------------------------------------------------------------------------------------------------------------------------------------------------------------------------------------------------------------------------------------------------------------------------------------------------------------------------------------------------------------------------------------------------------------------------------------------------------------------------------------------------------------------------------------------------------------------------------------------------------------------------------------------------------------------------------------------------------------------------------------------------------------------------------------------------------------------------------------------------------------------------------------------------------------------------------------------------------------------------------------------------------------------------------------------------------------------------------------------------------------------------------------------------------------------------------------------------------------------------------------------------------------------------------------------------------------------------------------------------------------------------------------------------------------------------------------------------------------------------------------------------------------------------------------------------------------------------------------------------------------------------------------------------------------------------------------------------------------------------------------------------------------------------------------------------------------------------------------------------------------------------------------------------------------------------------------------------------------------------------------------------------------------------------------------------------------------------------------------------------------------------------------------------------------------------------------------------------------------------------------------------------------------------------------------------------------------------------------------------------------------------------------------------------------------------------------------------------------------------------------------------------------------------------------------------------------------------------------------------------------------------------------------------------------------------------------------------------------------------------------------------------------------------------------------------------------------------------------------------------------------------------------------------------------------------------------------------------------------------------------------------------------------------------------------------------------------------------------------------------------------------------------------------------------------------------------------------------------------------------------------------------------------------------------------------------------------------------------------------------------------------------------------------------------------------------------------------------------------------------------------------------------------------------------------------------------------------------------------------------------------------------------------------------------------------------------------------------------------------------------------------------------------------------------------------------------------------------------------------------------------------------------------------------------------01-011-0010-00100-001000-0010000-0010000?-001000000-0010000000-00100000000-001000000000-0010000000000-00100000000000--------------------------------------------------------------01-010-0101-01010-010100-0101000-01010000-010100000-010100000?01-010-0100-01000-010000-0100000-01000000-010000000-0100000000-01000000000-010000000000-0100000000000-01000000000000-010000000000000-0100000000000000-01000000000000001-01000000000000001011-011-0001-00010-00010001-010-0100-01000-010000-0100001-01000010-010000100-010000100001-001-0001-10000-010000-0000010-0000000101-001-0001-10000-010000-0000010-0000000101-01?-01??-01??0-010000-0100000----------------------------------------------------------------------------------------------------------------------------------------------------------------------------------------------------------------------------------------------------------------------------------------------------------------------------------------------------------------------------------------------------------------------------------------------------------------------------------------------------------------------------------------------------001-0010-00100-00100001-010-0100-01000-010000-----------------------------------------01-011-0110-01000-010000-0100000------------------------01-010-0100-01000-010000---------------------------------------------------------------------010-0100000-01000000100-0100-----------------------------------------------------------------------------------------------------------------------------------------------------------11-001-0010-00100-00100001-010-0100-01000-010000-0100000-01000000-010000010-0100000100--------------------------------------------------------11-001-0010-00100-00100001-010-0101-01010-010100-0101000-01010000-010100000-0101000000-0101000000?-0101000000?0-0101000000?0?-0101000000?0?0
Italian              -00000000000000000000000000000000000000000000000000000111110001111100000000000000000000000000000000000111111110011110000000000000001111110010000000000000000011001111100100100000000110000110011101001100000000000000000000000000000000000000000010001000011000000000000000000000000000000000000000000000011111111100111100111000001110011111000000001011110000000000000000000000000000000000000000000000000000000000000000000000000111100000000011101101011101001-00000000111011011110100100000000000000000000000000001111111111111111011111010000000000000000000000000000111111111111111101111101----------------------------------------------------------------------------------------------------------------------------------------------------------------------------------------------------------------------------------------------000000111011011001010000000000000000000000010000010000000000000000000000000000[01][01][01]111100011000011110100000100011-----------------000000000000000011111000000000000100000000110000000000001000001----------------------------------------------------------------------------------------------------------------------------------------------------------------------------------------------------------------------------------------------------------------------------------------------------------------------------------------------------------------------------------------------------------------------------------00000000000000000000111111110000000000000000000000000000000000000000000000000000000000000000000000000000000000000000000000000000000000001111111110010111--------------------------------------------------------------------------------------00000000000000000000000001111111---------00000000000000000000000000000000000000011100000000000000000000000000011------------------------------------------------------------------------------------------------------------11011101111111----------------------------------------------------------------------------------------------------------------------------------------------------------------------------------------------------------------------------------------------------------------------------------------------------------------------------------------------------------------------------------------------------------------------------------------------------------------------------------------------------------------------------------------------------------------------------------------------------------------------------------------------------------------------------------------------------------------------------------------------------------------------------------------------------------00000000000000000000000000000000000000000000000011111011111111110000110011011110011011110011111----------------------------------00000000000000000000000000000000000000000000000000000000000000000000000000000000000000000000000000000000000000000011000110011111011001011100001000000001001100000100000101010010000000000000000000000000000000000000000000000001000100001011111011011111010110000000000000000111110001000000011100010000000000000000111110001--------------------------------------------------------------------------------------000000000011100111-00000000001110011----------------------------------------------------000000000000000000111001000000000000000000000000000000000001111001---------------------------------------------------------------------------------------------------------------------------------------------------------------------------------------------------------------------------00000000000111001------------------------------------------------------------------------0000000000110001000000000000000000000000001111----------0000011111000000000000000000000000001--------------------------------------------------------------------------000000000011001101100000000000000001001000000100000000011010000010000000000100100000010000110000000000000000000000000001000000000000000001001000000000011------------------------------------------------------------------------------------------------------------------------------------------------------------------------------------------------------------------------------------------------------------------------------------------------------------0000000000000000000000000000000111000000000101110000000000000000000000000001--------------------------------------0000000000000000000000000110000110001000000010100000011000000000000000000000011100011000000000000000000000000001100000000000000000000000000000000011000011000100000001110000000000000000000000000000000000011100110001000000010111---------------------------------000000000000000000000111100000010000000011000000000000000000000000000000001110000000001011000000000000000000000000001100000000001100011110000000100000010000000000000000000000000010000000000000000000000000000000000000000000000000000000000011000111000111000000000000000000000000000000000000000000000000000000001100010011000110000000000000000000000000000000000000000000000111000110111000000011100110001000000010100000010000000000000000000000000100000000000000000000000000000000000000000000000000000000000110001111---------------------------------------------0000000011000011000100000001010000001000000000000000000001------------000000000000001100000001----------0000000000000000000000000000001101--------------------------------------------------------------------------000000000000000111111------------------------------------------------------------------------------------0000000000000000000001000001100000010000000011000000000000000000000000000000000000000000000000000001111100000001001001110100000001001011000001----------------------------------------------------------------------------------------------------------------------------------------------------------------------------------------------------------------------------------------------------------------------------------------------------------------------------0000000000000000000000000111001000000000000000000000000000011000111011---------0011001001001110000001-----0000000000[01][01][01][01]1110000000000001010000110000000110011111011110000000011111000001110000000011101000000000000000011011------------------------------------000000000010011100000000000000001----------------------000000000111010010000000100000000000000001111100001000000001000011100000010000000000000110011000111110000000100000000[01][01]1000001000001000010010000010100000001110001111011000111111000010100011100100000000000011000000000100000000000010000010100000000011100100000000000100000001111100000000000001101000000111110000011001110110100001111001100001000[01][01][01]10000111011010000000000001111000000[01][01][01][01]100000100100000000000011111-------------------------------------------------------------------00000000000000111100000000000000000001100000100111-000000000000001111100000100000000010001100000010001100000000000000000011110010000000000000000001111001----------------------------------------------------------------------------------0000000000000110011111110000000010100000-----------------------------------------------------------------------------------------------------------------------------------------------------------------------00000000001110010111111-------------------------------------------------------------------------------------------------------------------------------------------------------------------------------------------------------------------------------------------------------------------------------------------------------------------------------------------------------------------------------------------------------------------------------------------------------------------------------------------------------------------------------------------------------------------------------------------------------------------------------------------------------------------------------------------------------------------------------------------------------------------------------------------------------------------------------------------------------------------------------------------------------------------------------------------------------------------------------------------------------------------------------------------------------------------------------------------------------------------------------------------------00000000000000000100100000000000000110000000000000001000000000000000000000010000001011000111000010000011000000001111000000000000011111100000001111000001110000000100100000000001000000000000000001011011011110000000000110000000000100000000000000111000000000000000000000000000001011000000110111000100001001101000000000000000000000000000000000000000001100100101010000100000011000000000000001011----------------------000000000000000000000000000000000101100111011111111111111100000000000000000000000000000000000000000000000000000000000000000000000000000000000000000------------------------------------------------------------------------------------------------------------------------------------------------------------------------------------------------------------------------------------------------------------------------------------------------------------------------------------------------------------------------------------------------------------------------------------------------------------------------------------------------------------------------------------------------------------------------------------------------------------------------------------------------------------------------------------------------------------------------------------------------------------------------------------------------------------------------------------------------------------------------------------------------------------------------------------------------------------------------------------------------------------------------------------------------------------------------------------------------------------------------------------------------------------------------------------------------------------------------------------------------------------------------------------------------------------------------------------------------------------------01-010-0100-01000-010000-0100000-01000000-010000000-0100000000-01000000000-010000000000-0100000000000-01000000000000--------------------------------------------------------------10-100-1000-10000-100000-1000001-10000010-100000100-100000100010-001-0010-00100-001000-0010000-00100001-001000010-0010000100-00100001000-001000010000-0010000100000-00100001000000-001000010000000-0010000100000000-00100001000000000-00100001000000000010-001-0010-00100-001000--------------------------------------------------------------11-010-1000-01000-000001-0001100-1000001011-010-1000-01000-000001-0001100-1000001011-001-0010-001?0-001000-0010000----------------------------------------------------------------------------------------------------------------------------------------------------------------------------------------------------------------------------------------------------------------------------------------------------------------------------------------------------------------------------------------------------------------------------------------------------------------------------------------------------------------------------------------------------010-0100-01000-01000110-100-1001-10011-10010011-111-1000-10000-100000-----------------11-001-0010-00110-001110-0011100------------------------11-100-1001-00010-000100------------------------------------------------------------------------------------------------------------------------------------------------------------------------------------------------------------------------------------------------------------10-100-1000-10000-100000----------------------------------------------------------------------------------------------------------------------10-100-0001-00010-00010010-100-1000-1000?-1000?0-1000?00-1000?000-1000?0000-1000?00000-1000?000000-1000?0000000-1000?00000000-1000?000000000
Japanese             -00000000001100100011011000010100000000000000000000000000000000000100000111111111110000101111111011000000111110011110000000000000000000000000001011000101000011001111100100100000000110000110011101001100000000000000000000000000000000000000000010001000011000001110011110000010000000000000010000000000000000000100111100111000001110011111000000001011110000000000000000000000000000000000000000000000000000000000000000000000000111100001100100000000001101001-00011001000000000110100100000001010011111110000100000000000000000011011111010000000101001111111000010000000000000000001101111101----------------------------------------------------------------------------------------------------------------------------------------------------------------------------------------------------------------------------------------------000000000000000000000000011000010011010000110000010000000000000110111111111011000000000000000000010100000100011-----------------000000000000000000000000000000000000000000000000110010011000001------------------------------------------------------------------------------------------------------------------------------------------------------------------------------0000000000000000000000000000000000000000000000000000000000000000000111111-------------------------------------------------0000000000000000000000000000000000000000000011110111[01]111111100101011100000001000000000000000000000000000000000111110001111000011011110110111010001111100000000000[01]1110011111111110001001111110000010000000000000000000000000000000000001111111100011111111101100000001111110010111-------------1010001000001111--------------00000000001111011100000000000001110001001011100111111111111001110000001111110111100100000000111111111000011101111110011000000000000000000000000000000000001------------------------------------------------------------------------------------------------------------00111101111111------------------------------------------------------------------------------------------------------------------------------------------------------------------------------------------------------------------------------------------------------------------------------------------------------------------------------------------------------------------------------------------------------------------------------------------------------------------------------------------------------------------------------------------------------------------------------------------------------------------------------------------------------------------------------------------------------------------------------------------------------------------0000001111101100000000000001111001001111000[01]100001100111010000001111100000111111001100000000000011111111000011001101111--------------------------------------------------000000000000000000000000000000000000000001110000000001110000000000000000000000000000010110000000000000000000000000000000000000110110010111000010000000010011000001000001010100100000000000000000000000000000000000000000000000010001000010111110110111110101100000000001111000000100010011110001000100000000001111000000100010011000100001100111001001001110001111111111110111010001001-101100001001-11010001111111000111100000100111-00011110000010011---------------------------------------000011100101100000100110110101000100100000000000000000000000001110110101000100100000000000000000000000000011100000011001111111-01110111----------------------------------------------------------------------------------1110011000011111100000111100001011100010000001------------------0110010101111100100000001100001001----------------------------------------------------------------------------------------001100010000000000000000000001-----------------------------------------------000000000101110100000000000000000000000000001-----------------------------00000000000000000000[01][01][01]10000011000010010000001000000000110000000010001000001001000000100001100000000000000000000000000000000[01]1100000010001001000000000011----------------------------------------------------------------------------------------------------------1111111-----------------------------------000000000001111-----------------------------------------------------------------------------------------------------------------------------------------0000000001100100000010011100000000000000000000010000000000000000000000000001000000000000000000000000000000011100110000000000000000000000000000000000000001101110100000011000000000000000000000000000000000000000110010000001001111100000000000000000000000000000000000000000000000110111110000000000000000000000000000000000000000000000001101110111---------------------------------0000000000000000000000000001111100000000110000000000000000000000000000000000000000000000000000000001100100000010011111000000000000000000000110011000000100000000000000000000000000100000000000000000000000000000000000001100010011000000000000000000000000110000000000000000000000000000000000110001001100000000000000000000000000100000000000000000000000000110010000001001000000000000000110000000000000000000011011101000000100000000000000000000000001000000000000000000000000000110001011000000000010000000000000000000110000000000000000000000000000000000000000000010000000000000000000000111011010000001000000000000000000001------------0000000111010000000000010000010101000000000000000000000011111111010100000000000000000000111000000000110111----------------------01100000000001011101101000001001111000000000000000111000000001000000000000000000000000000000000000000000000000000011011000000000000000000000000000000011011000000001100000000000000000000000001100100000010011110000000000000110000000000000000001011101100000001011100000000000000000000000001110111110000000011010000000000000000000000000000000110111111010000000011110100000000000000000000000000000000010000110111111101010000000110100000000010000101000000000001000000000000000000000000000000000000110111110110000000000010000100000000000000000000000000000111100111000000000001001------------------------------------000000001111001011000000000000000111011------------------------------------0[01]111110000000011000000000000101000011---------------------0000000000011000000000000000000011000000000000000000001000000000111------------------------000000000000000000000111111001111-----------------------------------------------000000000000000000000001110000000010000000000000000000000000000000001111111100000001-----------------------1101100100000101--------------------000000011----------------------------------------000000000000000000000000000000000000000001111111001110001111000000000000000110011000011100000000000000011------------------------------------------------------------------------------------------------------------------------------------------------------------00000000000000000000000000000000000000011100100111-000000000000000000000000000000000000000011100110001100000000000011100100010010000000011111010010001001----------------------------------0000000000001111-0000000110101111---------------1110100100010000000000010000000010100000--------------------------------------------000000000000000000001110111000000--------------000000001100101011----------------------------------------------------------------------------------------------------------------------------------------------------------------------------------------------------------------------------------------------------------------------------------------------------------------------------------------------------------------------------------------------------------------------------------------------------------------------------------------------------------------------------------------------------------------------------------------------------------------------------------------------------------------------------------------------------------------------------------------------------------------------------------------------------------------------------------------------------------------------------------------------------------------------------------------------------------------------------------------------------------------------------------------------------------------------------------------------------------------------------------------------------------------------------------------------------------------------------------------------------------------------------------------------------------------------------------------------------------------------------------------------------------------------------------------------------------------------------------------------------------------------------------------------------------------------------------------------------------------------------------------------------------------------------------------------------------------------------------------------------------------------------------------------------------------------------------------------------------------------------------------------------------------------------------------------------------------------------------------------------------------------------------------------------------------------------------------------------------------------------------------------------------------------------------------------------------------------------------------------------------------------------------------------------------------------------------------------------------------------------------------------------------------------------------------------------------------------------------------------------------------------------------------------------------------------------------------------------------------------------------------------------------------------------------------------------------------------------------------------------------------------------------------------------------------------------------------------------------------------------------------------------------------------------------------------------------------------------------------------------------------------------------------------------------------------------------------------------------------------------------------------------------------------------------01-011-0010-00100-001000-0010000-0010000?-001000000-0010000000-00100000000-001000000000-0010000000000-00100000000000--------------------------------------------------------------01-010-0100-01000-010000-0100000-01000000-010000000-010000000001-010-0100-01000-010000-0100000-01000000-010000000-0100000000-01000000000-010000000000-0100000000000-01000000000000-010000000000000-0100000000000000-01000000000000001-01000000000000001011-011-0001-00010-00010001-010-0100-01000-010000-0100001-01000010-010000100-010000100001-001-0001-10000-010000-0000010-0000000101-001-0001-10000-010000-0000010-0000000101-010-0100-01000-010000-0100000----------------------------------------------------------------------------------------------------------------------------------------------------------------------------------------------------------------------------------------------------------------------------------------------------------------------------------------------------------------------------------------------------------------------------------------------------------------------------------------------------------------------------------------------------001-0010-00100-00100001-010-0100-01000-010000-----------------------------------------01-010-0100-01000-010000-010000101-011-0110-01000-01000001-010-0100-01000-01000001-010-0100-01000-01000001-010-0100-01001-010010010-0010-00010-001000010-0100000-01000000010-0100--------------------------------------01?010?0100?01000?010000?0100000?01000000?010000000?0100010001?01000100010?010001000100?0100010001000?01000100010000011-001-0010-00100-00100001-010-0100-01000-010000-0100000-01000000-010000000-010000000001-001-0010-00100-001000--------------------------------11-001-0010-00100-00100001-010-0101-01010-010100-0101000-01010000-010100000-0101000000-01010000001-010100000010-0101000000100-01010000001000
Juhoan               -00000100000000000000000000000100000000000000000000000000000000000100000000000000000000000000000000000000000000000010000000000000000000000000000000000000000000000000000000000000000000000000000000000000000000000000000000000000000000000000000000000000001000000000000000000000000000000000000000000000000000000000000000000000000000000000000000000000000000000000000000000000000000000000000000000000000000000000000000000000000000100000000000000000000000011?00000000000000000000001100000000000000000000000000000000000000000000000001010000000000000000000000000000000000000000000000000101000000000000000000000000000000000000000000000000000000000000000000000000000000000000000000000000000000000000000000000010000000000000000000000000000000000000000000000000000000000000000000000000000000000000000000000000000000000000000000000100000000000000000000000000000000000000000000110011000000000000000000000000000000000000000000000000000000000111100000010000000001000000000000000000000000000000000000000000000000000000000010011??????????????????????????????????????????????????????????????????????????????????????????????????????????????????????????????????????????????????????????????????????????????????????????????????????????????????????????????????????????????????????????????????????????????????????????????????????????????????????????????????????????????????????????????????????????????????????????????????????????????????????????????????00000000000000000000000000010000000000000000000000000000000000000000000000000000000000000000000000000000000000000000000000000000000000000000000000000011??????????????????????????????????????????????????????????????????????????????????????-----------------------------------------000000000000000000000000000000000000000000110111110110000011111111111110011011001001110000000000001101111000000101000001100000011111?0000001111111100000011?11100000011000000000111------------------------------------------------------------------------------------------------------------------------------------------------------------------------------------------------------------------------------------------------------------------------------------------------------------------------------------------------------------------------------------------------------------------------------------------------------------------------------------------------------------------------------------------------------------------------------------------------------------------------------------------------------------------------------------------------------------------------------------------------------------------------------------------------------------------------00000000000000000000000000000000000000000000000000000000000000000000000000000110000000000000001----------------------------------00000000000000000000000000000000000000000000000000000000000000000000000000000000000000000000000000000000000000000000000000000000000000000000000000000000000000000000000000000000000000000000000000000000000000000000000000000000000000000000000000111111010110000000000000000000000011000000000000110000000000000000000000011000000000001110000000000000000000000000000011-----------------------------------------000000000000000011-00000000000000001-------------------------------------------------------------------------------------------------------------------------------------------------------------------------------------------------------------------------------------------------------------------------------------------------------------------------------------------------------------------------------------------------------------------00000000000000000000111--------------------------------------------------------------------------------------------------------------------------------------------------------------------------------------------------------------------------------------------------------------------------------------------------------------------------------0000000000111000000111000000000000111110000011000001011--------------------------------------------------------------------------------------------------------------------------------------------------------------------------------------------------------------------------------------------------------------------------------------------------------------------------------------------------------------------------------------------------------------------------------------------------------------------------------------------------------------------------------------------------------------------------------------------------------------------------------------------------------------------------------------------------------------------------------------------------------------------------------------------------------------------------------------------------------------------------------------------------------------------------------------------------------------------------------------------------------------------------------------------------------------------------------------------------------------------------------------------------------------------------------------------------------------------------------------------------------------------------------------------------------------------------------------------------------------------------------------------------------------------------------------------------------------------------------------------------------------------------------------------------------------------------------------------------------------------------------------------------------------------------------------------------------------------------------------------------------------------------------------------------------------------------------------------------------------------------------------------------------------------------------------------------------------------------------------------------------------------------------------------------------------------------------------------------------------------------------------------------------------------------------------------------------------------------------------------------------------------------------------------------------------------------------------------------------------------------------------------------------------------------------------------------------------------------------------------------------------------------------------------------------------------------------------------------------------------------------------------------------------------------------------------------------------------------------------------------------------------------------------------------------------------------------------------------------------------------------------------------------------------------------------------------------00000000000000000000000110000000000000000000000011-------------------------------------------------------------------------------------------------------------------------------------------------------------------------------------------------------------------------------------------------------------------------------------------------------------------------------------------------------------------------------------------------------------------------------------------------------------------------------------------------------------------------------------------------------------------------------------------------------------------------------------------------------------------------------------------------------------------------------------------------------------------------------------------------------------------------------------------------------------------------------------------------------------------------------------------------------------------------------------------------------------------------------------------------------------------------------------------------------------------------------------------------------------------------------------------------------------------------------------------------------------------------------------------------------------------------------------------------------------------------------------------------------------------------------------------------------------------------------------------------------------------------------------------------------------------------------------------------------------------------------------------------------------------------------------------------------------------------------------------------------------------------------------------------------------------------------------------------------------------------------------------------------------------------------------------------------------------------------------------------------------------------------------------------------------------------------------------------------------------------------------------------------------------------------------------------------------------------------------------------------------------------------------------------------------------------------------------------------------------------------------------------------------------------------------------------------------------------------------------------------------------------------------------------------------------------------------------------------------------------------------------------------------------------------------------------------------------------------------------------------------------------------------------------------------------------------------------------------------------------------------------------------------------------------------------------------------------------------------------------------------------------------------------------------------------------------------------------------------------------------------------------------------------------------------------------------------------------------------------------------------------------------------------------------------------------------------------------------------------------------------------------------------------------10?100?1000?10001?100001?1000010?10000100?100001000?1000010000?00000100001?000001000010?0000010000100?0000010000100011-111-1100-11010-110100-?000001-?0000010-?00000100-?000001000--------------------------------------------------------------10-100-1000-10000-100000-1000000-10000000-000000001-0000000010-00000000100-000000001000-0000000010000-00000000100000-000000001000000-0000000010000000-00000000100000000-00000000100000000110-100-1000-10000-10000010-100-1000-10000-100000-1000000-10000000-100000000-100000000010-100-0100-00100-100000-0000001-0000010010-100-0100-00100-100000-0000001-0000010010-100-1000-10000-100000-100000010-001-0010-00100-001000-0010000-0010000001-011-0110-01101-011010-0110100-01101000100-1000-10000-100000-1000000-10000000-10000000001?010?0100?01000?010000?0000001?00000010?000000100?0000001000?00000010000?01?001?0010?00100?001000?0010000?0010000010-1000-100000-10000000----------------------------------00001000?001000?00100?0010?1011-011-0110-01100-011001-0110000--------------------------------?1-?01-0010-?0100-?01000-?010000-?0100000-?01000000-------------------------------------------------------------------------------------100-1000-10000-10000011-101-0010-00100-001000-------------------------------------------------------------------------------------------------11-001-0010-00100-001000------------------------------------------------------------------------------------------------------------------------------------------------------------------------------------------------------------------------------------------------------------10-100-0001-00010-000100----------------------------------------------------------------------------------------------------------------------10-100-1000-10000-100000--------------------------------------------------------------------------------------------------------------------
Kalash               -00000000000000000000000000000000000000000000000000000000000000111100000000000000000000000000111011000000111110011110000000001001000000010010000000000000000011001111100100100000000110000110011101001100000000000000000000000000000000000000000010001000011000000000000000000000000000000000001111001100000001111100111100111000001110011111000000001011110000000000000000000000000000000000000000000000000000000000000000000000000111100000000000000011011101001-00000000000000111110100100000000000000000000000000000000000000111111011111010000000000000000000000000000000000000011111101111101----------------------------------------------------------------------------------------------------------------------------------------------------------------------------------------------------------------------------------------------000001000000001001010000000000000000000000010000010000000000000000000000000000000000000000000001110100000100011-----------------00000000000000000000000000000000000010000111000000000000100000100000000000000000000000000010010000110000000000000000000000000100000011111111111111---------------------------------------------------------------------------------------------------------------------------------------------------------------------------------------------------------------------------------------------------------------------------------------------------------------------------------------------------------------------------0000000000000000000000000000000000000000000000000000000000000000000000000000000000000000000000000001101100000001111110010111--------------------------------------------------------------------------------------00000000000000010011100000011111---------00000000000000000000000000000010011000000000000000000000000000000000001------------------------------------------------------------------------------------------------------------------------------------------------------------------------------------------------------------------------------------------------------------------------------------------------------------------------------------------------------------------------------------------------------------------------------------------------------------------------------------------------------------------------------------------------------------------------------------------------------------------------------------------------------------------------------------------------------------------------------------------------------------------------------------------------------------------------------------------------------------------------------------------------------------------------------------0000000000000000000000000000000000000001001100000000000011111111000011001101111--------------------------------------------------0000000000000000000000000000000000000000000000000000000000000000000000000000000000000000000000000000000000000100000000000000011101100101110000100000000100110000010000010101001000000000000000000000000000000000000000000000000100010000101111101101111101011------------------------------------------------------------------------------------------------------------------------------------------------------------------------------------------------------------------------------------------------------------------------------------------------------------------------------------------------------------------------------------------------------------------------------------------------------------------------------------------------------------------------------------------------------------------------------------------------------------------------------------------------------------------------------------------------------------------------------------------------------------------------------111-----------------------------------------------------------------------------------------------------------------------------------------------------------------------------------------------------------------------------------------------------------------------------------------------------------------------------------------------------------------------------------------------------------------------------------------------------------------------------------------------------------------------------------------------------------------------------------------------------------------------------------------------------------------------------------------------------------------------------------------------------------------------------------------------------------------------------------------------------------------------------------------------------------------------------------------------------------------------------------------------------------------------------------------------------------------------------------------------------------------------------------------------------------------------------------------------------------------------------------------------------------------------------------------------------------------------------------------------------------------------------------------------------------------------------------------------------------------------------------------------------------------------------------------------------------------------------------------------------------------------------------------------------------------------------------------------------------------------------------------------------------------------------------------------------------------------------------------------------------------------------------------------------------------------------------------------------------------------------------------------------------------------------------------------------------------------------------------------------------------------------------------------------------------------------------------------------------------------------------------------------------------000110000000000011000000000000001001------------------------------------------------000000011100111000000100011------------------------------------------------------------------------------------------------------------------000001111001---------------------------------------------------------------------------------------------------------------------------------------------------------------------------------------------------------------------------------------------------------------------------------------------------------------------------------------------------------------------------------------------------------------------------------------------------------------------------------------------------------------------------------------------------------------------------------------------------------------------------------------------------------------------------------------------------------------------------------------------------------------------------------------------------------------------------------------------------------------------------------------------------------------------------------------------------------------------------------------------------------------------------------------------------------------------------------------------------------------------------------------------------------------------------------------------------------------------------------------------------------------------------------------------------------------------------------------------------------------------------------------------------------------------------------------------------------------------------------------------------------------------------------------------------------------------------------------------------------------------------------------------------------------------------------------------------------------------------------------------------------------------------------------------------------------------------------------------------------------------------------------------------------------------------------------------------------------------------------------------------------------------------------------------------------------------------------------------------------------------------------------------------------------------------------------------------------------------------------------------------------------------------------------------------------------------------------------------------------------------------------------------------------------------------------------------------------------------------------------------------------------------------------------------------------------------------------------------------------------------------------------------------------------------------------------------------------------------------------------------------------------------------------------------------------------------------------------------------------------------------------------------------------------------------------------------------------------------------------------------------------------------------------------------------------------------------------------------------------------------------------------------------------------------------------------------------------------------------------------------------------------------------------------------------------------------------------------------------------------------------------------------------------------------------------------------------------------------------------------------------------------------------------------------------------------------------------------------------------------------------------------------------------------------------------------------------------------------------------------------------------------------------------------------------------------------------------------------------------------------------------------------------------------------------------------------------------------------------------------------------------------------------------------------------------------------------------------------------------------------------------------------------------------01-011-0110-01100-011000-0110000-01000001-010000010-0100000100-01000001000-010000010000-0100000100000-01000001000000----------------------------------------------------------------------------------------------------------------------------------------------------------------------------------------------------------------------------------------------------------------------------------------------------------------------11-001-0010-00100-001001--------------------------------------------------------------11-011-1001-11000-001001-1001000-0101001011-011-1001-11000-001001-1001000-0101001011-011-011?-011??-000001-0000010--------------------------------------------------------------------------------------------------------------------------------------------------------------------------------------------------------------------------------------------------------------------------------------------------------------------------------------------------------------------------------------------------------------------------------------------------------------------------------------11-111-0101-00010-000101-0000001-00000010-000000100-0000001000011-0110-01100-00000111-110-0101-00001-000010-------------------------------------------------------------------------------------------------11-100-1000-10000-10000011-011-0001-00010-000100---------------------------------------------001-0010000-00100000000-0010-----------------------------------------------------------------------------------------------------------------------------------------------------------10-101-1010-10000-100000----------------------------------------------------------------------------------------------------------------------11-101-0001-00010-000100--------------------------------------------------------------------------------------------------------------------
Karitiana            -00000000000000000000000111110100000000000000000000000000000000000100000000000000001101101111111011000000111110011110000000000000000000000000000000000000111111001111100100100000000110000110011101001100000000000000000000000000000000000000000010001000011000000000000001111110000000000000010000000000000000000100111100111000001110011111000000001011110000000000000000000000000000000000000000000000000000000000000000000000000111111110100100000000001101001-11101001000000000110100100000000000000000001111100000000000000000011011111010000000000000000000111110000000000000000001101111101----------------------------------------------------------------------------------------------------------------------------------------------------------------------------------------------------------------------------------------------000000000000000000000000000000000000001101110000010011110100000000000000001011000000000000000000010100000100011-------------------------------------------------------------------------------------------------------------------------------------------------------------------01101111000000001000101111011010000000000010101101110011011010000000000101100000001011011010000000000000101111000000000000100100010001000100000100000000000000001111---------------------------------------------------------------------------------------------------------------------------------------------------------------------------11010000001011011101000111111111111111100010011111111110001001111110000010000000000000000000000000000000000001111111100011111111101100000001111110010111-------------------------------------------------------------------------------------------------------------------------------00000000000000000111111101111110011000000000000000000000000000000000001------------------------------------------------------------------------------------------------------------------------------------------------------------------------------------------------------------------------------------------------------------------------------------------------------------------------------------------------------------------------------------------------------------------------------------------------------------------------------------------------------------------------------------------------------------------------------------------------------------------------------------------------------------------------------------------------------------------------------------------------------------------------------------------------------------------------------------------------------------------------------------------------------------------------------------0000000000000000001111111111100000111111001100000000000011111111000011001101111--------------------------------------------------0000000000000000000000000000000000000000000000000000000001101100000011000000001110011101100000000000000000000000000000000000001101100101110000100000000100110000010000010101001000000000000000000000000000000000000000000000000100010000101111101101111101011----------------------------------------------------------------------------------------------------------------------------------------------------------------------------------------------------------------------------------------------000000000000011010001001000000000000000000000000000000011010001001---------------------------------------------------------------------------------------------------------------------------------------------------------------------------------------------------------------------------10000110000000001-----------------------------------------------------------------------------------------------------------------------------------------------------------------------------------------------------------------------------------------------------------------------------------------------------------------------------------------------------------------------------------------------------------------------------------------------------------------------------------------------------------------------------------------------------------------------------------------------------------------------------------------------------------------------------------------------------------------------------------------------------------------------------------------------------------------------------------------------------------------------------------------------------------------------------------------------------------------------------------------------------------------------------------------------------------------------------------------------------------------------------------------------------------------------------------------------------------------------------------------------------------------------------------------------------------------------------------------------------------------------------------------------------------------------------------------------------------------------------------------------------------------------------------------------------------------------------------------------------------------------------------------------------------------------------------------------------------------------------------------------------------------------------------------------------------------------------------------------------------------------------------------------------------------------------------------------------------------------------------------------------------------------------------------------------------------------------------------------------------------------------------------------------------------------------------------------------------------------------------------------------------------------------------------------------------------------------------------------------------------------------------------------------------------------------------------------------------------------------------------------------------------------------------------------------------------------------------------------------------------------------------------------------------------------------------------------------------------------------------------------------------------------------------------------------------------------------------------------------------------------------------------------------------------------------------------------------------------------------------------------------------------------------------------------------------------------------------------------------------------------------------------------------------------------------------------------------------------------------------------------------------------------------------------------------------------------------------------------------------------------------------------------------------------------------------------------------------------------------------------------------------------------------------------------------------0000000011110000000000010000000010100000---------------------------------------------------------------------------------------------------------------------------------------------------------------------------------------------------------------------------------------------------------------------------------------------------------------------------------------------------------------------------------------------------------------------------------------------------------------------------------------------------------------------------------------------------------------------------------------------------------------------------------------------------------------------------------------------------------------------------------------------------------------------------------------------------------------------------------------------------------------------------------------------------------------------------------------------------------------------------------------------------------------------------------------------------------------------------------------------------------------------------------------------------------------------------------------------------------------------------------------------------------------------------------------------------------------------------------------------------------------------------------------------------------------------------------------------------------------------------------------------------------------------------------------------------------------------------------------------------------------------------------------------------------------------------------------------------------------------------------------------------------------------------------------------------------------------------------------------------------------------------------------------------------------------------------------------------------------------------------------------------------------------------------------------------------------------------------------------------------------------------------------------------------------------------------------------------------------------------------------------------------------------------------------------------------------------------------------------------------------------------------------------------------------------------------------------------------------------------------------------------------------------------------------------------------------------------------------------------------------------------------------------------------------------------------------------------------------------------------------------------------------------------------------------------------------------------------------------------------------------------------------------------------------------------------------------------------------------------------------------------------------------------------------------------------------------------------------------------000000000000000000000000000000000000000000000011--------------------------------------------------------------------------------------------------------------------------------------------01-011-0?10-0?100-0?1000-0?10000-0?100000-0?1000000-0000000001-00000000010-000000000100-0000000001000-00000000010000--------------------------------------------------------------01-001-0010-00100-000001-0000010-00000100-000001000-000001000001-010-0001-00010-000100-0001000-00010000-000100000-0000000001-00000000010-000000000100-0000000001000-00000000010000-000000000100000-0000000001000000-00000000010000000-00000000010000000001-010-0100-01000-010000--------------------------------------------------------------01-001-0010-00001-000010-0100000-0000100001-001-0010-00001-000010-0100000-0000100001-010-0001-00010-000100-0001000----------------------------------------------------------------------------------------------------------------------------------------------------------------------------------------------------------------------------------------------------------------------------------------------------------------------------------------------------------------------------------------------------------------------------------------------------------------------------------------------------------------------------------------------------001-0011-00110-00010001-010-0100-01000-010000-------------------------------------------------------------------------------------------------------------------------------------------------------------------------------------------------------------------------------------------------------------------------------------------------------------------------------------------------------------------------------------11-001-0010-00100-000001----------------------------------------------------------------------------------------------------------------------01-010-0100-01000-01000001-001-0010-00100-001000-0000001-00000010-000000001-0000000010-00000000100-000000001000-0000000010000-00000000100000
Khalkha_Mongolian    -00000000000000000111011000010100000000000000000000000000000000000100000000000111110000101111111011000000111110011110000000000000000000000000000000001101000011001111100100100000000110000110011101001100000000000000000000000000000000000000000010001000011010100110011110000010000000000000010000000000000000000100111100111000001110011111000000001011110000000000000000000000000000000000000000000000000000000000000000000000000111100001100100000000001101001-00011001000000000110100100000000000000011110000100000000000000000011011111010000000000000001111000010000000000000000001101111101----------------------------------------------------------------------------------------------------------------------------------------------------------------------------------------------------------------------------------------------000000000000000000000000000011110011010000110000010000000000000000001111111011000000000000000000010100000100011--------------------------------------------------------------------------------------------------------------------------------------------------------------------------------------------------------------------------------------------------------------0000000000000000000000000000000000000000000000000000001100000110000011111-------------------------------------------------0000000000000000000000000000000000000000001100110111----------------------------------------------------------------------00000000111011011101000111110000000011100010011111111110001001111110000010000000000000000000000000000000000001111111100011111111101100000001111110010111--------------------------------------------------------------------------------------00000011111111110011100000011111---------00000000000011111000011101111110011000000000000000000000000000000000001------------------------------------------------------------------------------------------------------------------------------------------------------------------------------------------------------------------------------------------------------------------------------------------------------------------------------------------------------------------------------------------------------------------------------------------------------------------------------------------------------------------------------------------------------------------------------------------------------------------------------------------------------------------------------------------------------------------------------------------------------------------------------------------------------------------------------------------------------------------------------------------------------------------------------------0000000000100111010000001111100000111111001100000000000011111111000011001101111--------------------------------------------------00000000000000000000000000000000000000000000000000111111000000000000000000000000000001011000000000000000000000000000000000000011011001011100001000000001001100000100000101010010000000000000000000000000000000000000000000000001000100001011111011011111010110000000001001100000010001--------------0000000001001100000010001-----------------------------------------------------------------------------------------------------------------------------------------------------------------0000000011011------------------------------------------------------------------------------------------------------------------------------------------------------------------------------------------------------------------------------------------------------------------------------------------------------------------------------------------------------------------------------------------------------000000110000000000000000000001-----------------------------------------------000000000000001100000000000000000000000000001---000000111001000001---------------------------------------------------------------------------------------------------------------------------------------------------------------------------------------------------------------------------------------------0000000111111-------------------------------------------------------------------------------------------------------------------------------------------------------------------------------------------------------------------0000000000000000000000111100000000000000000000010000000000000000000000000001--------------------------------------0000000000000000000000000000000000000000011110100000011000000000000000000000000000000000000000000000000000011111100000000000000000000000000000000000000000000000001111110000000000000000000000000000000000000000000000000011110111---------------------------------000000000000000000000000000001110000000011000000000000000000000000000000000000000000000000000000000000000000000011111100000000000000000000000011100000010000000000000000000000000010000000000000000000000000000000000000000000000000000000000000000000011111000000000000000000000000000000000000000000000000000000000000000000011110000000000000000000000000000000000000001100000000000000011000000000000000000000011110100000010000000000000000000000000100000000000000000000000000000000000000000000111000000000000000000011---------------------------------------------0000000000000000000000001011010000001000000000000000000001------------000000000011000000000001----------000000000000000000000000000111010100000000000000110000011000100011110111------------------------------------0000000110000010011110000000000000110110000000010000000000000000000000000000000000000000000000001101110110000000000000000000000000000000001110000000011000000000000000000000000000000000000001111100000000000001100000000000000001100000001000000100011000000000000000000000000000011111100000000110100000000000000000000000000000000000000001100000000111101000000000000000000000000000000000000000000000000110100000001101-----------------------------000000000000000000000000000000000000000000001110000000000010000100000000000000000000000000000000011111000000000001001-----0101001000001000000000000001001000000000000000111000000000000000111011------------------------------------00000110000000011000000000000101000011----------------------------------------------------------------------------------------00000001100000001-------0000000000000000000000011110011110111111000000000100011-------------------------00000000000000000000100001000000001000000000000000000000000000000000000011110000000100000001111000001000001-------------------------------------------------------------------------------------000000000000000000000000000000000000000000011111--------------------------------------------------------------------------------------------------------------------------------------------------000000000000000000000000000000000000011000010000000000100000001100100000000000000000000000000000000000000001100100111-000000000000000000000000000000000000000001100110001100000000010001100100010010000000000011010010001001----------------------------------0000000000011111-0000000010101111---------------0001100100010000000000010000000010100000--------------------------------------------00000000000000000000000111100000000010011000000----------------------------------------------------------------------------------------------------------------------------------------------------------------------------------------------------------------------------------------------------------------------------------------------------------------------------------------------------------------------------------------------------------------------------------------------------------------------------------------------------------------------------------------------------------------------------------------------------------------------------------------------------------------------------------------------------------------------------------------------------------------------------------------------------------------------------------------------------------------------------------------------------------------------------------------------------------------------------------------------------------------------------------------------------------------------------------------------------------------------------------------------------------------------------------------------------------------------------------------------------------------------------------------------------------------------------------------------------------------------------------------------------------------------------------------------------------------------------------------------------------------------------------------------------------------------------------------------------------------------------------------------------------------------------------------------------------------------------------------------------------------------------------------------------------------------------------------------------------------------------------------------------------------------------------------------------------------------------------------------------------------------------------------------------------------------------------------------------------------------------------------------------------------------------------------------------------------------------------------------------------------------------------------------------------------------------------------------------------------------------------------------------------------------------------------------------------------------------------------------------------------------------------------------------------------------------------------------------------------------------------------------------------------------------------------------------------------------------------------------------------------------------------------------------------------------------------------------------------------------------------------------------------------------------------------------------------------------------------------------------------------------------------------------------------------------------------------------------------------------------------------------------------------------------------------------------01-011-0010-00100-001000-0010000-0010000?-001000000-0010000000-00100000000-001000000000-0010000000000-00100000000000--------------------------------------------------------------01?010?0101?01010?010100?0101000?01010000?010100000?010100000?01-010-0100-01000-010000-0100000-01000000-010000000-0100000000-01000000000-010000000000-0100000000000-01000000000000-010000000000000-0100000000000000-01000000000000001-01000000000000001011-011-0001-00010-00010001-011-0111-01100-011000-0100001-01000010-010000100-010000100001-001-0001-10000-010000-0000010-0000000101-001-0001-10000-010000-0000010-0000000101-01?-01??-01??0-010000-0100000----------------------------------------------------------------------------------------------------------------------------------------------------------------------------------------------------------------------------------------------------------------------------------------------------------------------------------------------------------------------------------------------------------------------------------------------------------------------------------------------------------------------------------------------------001-0010-00100-00100001-010-0100-01000-010000-----------------------------------------01-011-0110-01000-010000-010000101-011-0110-01100-00100001-010-0100-01000-01000001-010-0100-01000-01000111-111-0101-00011-000110---------------------011-0110100-01101000100-0110-----------------------------------------------------------------------------------------------------------------------------------------------------------11-001-0010-00100-00100001-010-0100-01000-010000-0100000-01000000-010000000-0100000000--------------------------------------------------------11-001-0010-00100-001000[01]1?[01]10?[01]101?[01]1010?[01]10100?[01]101000?[01]1010000?010100000?010[01]000000?010[01]0000000?010[01]00000000?010[01]000000000?010[01]0000000000
Lahu                 -00000000000000000000111000010100000000000000000000000000000000000101111011111111110000101111111011000000111110011110000000000000000000000000000000000011000011001111100100100000000110000110011101001100000000000000000000000000000000000000000010001000011000000000000110000010000000000000010000000000000000000100111100111000001110011111000000001011110000000000000000000000000000000000000000000000000000000000000000000000000111100001100100000000001101001-00011001000000000110100100000111010011111110000100000000000000000011011111010000011101001111111000010000000000000000001101111101----------------------------------------------------------------------------------------------------------------------------------------------------------------------------------------------------------------------------------------------000000000000000000000000000000001111010000110000010000000001111010111111111011000000000000000000010100000100011----------------------------------------------------------------------------------------------------------------------------------------------------------------------------------------------------------------------------------------------------------------------------------------------------------------------------------------------------------------------------------------0000000000000000000000000000000000000000000000001111--------------------------------------------------------------------------------------------------0000000000000000000000000000000000000010000010000000000000000000000000000000000001111111100011111111101100000001111110010111-------------------------------------------------------------------------------------------------------------------------------00001011000000111000011101111110011000000000000000000000000000000000001------------------------------------------------------------------------------------------------------------------------------------------------------------------------------------------------------------------------------------------------------------------------------------------------------------------------------------------------------------------------------------------------------------------------------------------------------------------------------------------------------------------------------------------------------------------------------------------------------------------------------------------------------------------------------------------------------------------------------------------------------------------------------------------------------------------------------------------------------------------------------------------------------------------------------------0000000111100111010000001111100000111111001100000000000011111111000011001101111--------------------------------------------------0000000000000000000000000000000000000000000000001101111100000000000000000000000000000101100000000000000000000000000000000000001101100101110000100000000100110000010000010101001000000000000000000000000000000000000000000000000100010000101111101101111101011----------------------------------------------------------------------------------------------------------------------------------------------------------------------------------------------------------------------------------------------------------------------1111001010000000000010100001011010100010010000000000000000000000110010110000001100111---------------------------------------------------------------------------------------------------------------------------------------------------------------------------------------------------------------------------------------------------------------------------------------------------------------------------------------------------------------------------------------------------------------------------------------------------------------------------------------------------------------------------------------------------------------------------------------------------------------------------------------------------------------------------------------------------------------------------------------------------------------------------------------------------------------------------------------------------------------------------------------------------------------------------------------------------------------------------------------------------------------------------------------------------------------------------------------------------------------------------------------------------------------------------------------------------------------------------------------------------------------------------------------------------------------------------------------------------------------------------------------------------------------------------------------------------------------------------------------------------------------------------------------------------------------------------------------------------------------------------------------------------------------------------------------------------------------------------------------------------------------------------------------------------------------------------------------------------------------------------------------------------------------------------------------------------------------------------------------------------------------------------------------------------------------------------------------------------------------------------------------------------------------------------------------------------------------------------------------------------------------------------------------------------------------------------------------------------------------------------------------------------------------------------------------------------------------------------------------------------------------------------------------------------------------------------------------------------------------------------------------------------------------------------------------------------------------------------------------------------------------------------------------------------------------------------------------------------------------------------------------------------------------------------------------------------------------------------------------------------------------------------------------------------------------------------------------------------------------------------------------------------------------------------------------------------------------------------------------------------------------------------------------------------------------------------------------------------------------------------------------------------------------------------------------------------------------------------------------------------------------------------------------------------------------------------------------------------------------------------------------------------------------------------------------------------------------------------------------------------------------------------------------------------------------------------------------------------------------------------------------------------------------------------------------------------------------------------------------------------------------------------------------------------------------------------------------------------------------------------------------------------------------------------------------------------------------------------------------------------------------------------------------------------------------------------------------------------------------------------------------------------------------------------------------------------------------------------------------------------------------------------------------------------------------------------------------------------------------------------------------------------------------------------------------------------------------------------------------------------------------------------------------------------------------------------------------------------------------------------------------------------------------------------------------------------------------------------------------------------------------------------------------------------------------------------------------------------------------------------------------------------------------------------------------------------------------------------------------------------------------------------------------------------------------------------------------------------------------------------------------------------------------------------------------------------------------------------------------------------------------------------------------------------------------------------------------------------------------------------------------------------------------------------------------------------------------------------------------------------------------------------------------------------------------------------------------------------------------------------------------------------------------------------------------------------------------------------------------------------------------------------------------------------------------------------------------------------------------------------------------------------------------------------------------------------------------------------------------------------------------------------------------------------------------------------------------------------------------------------------------------------------------------------------------------------------------------------------------------------------------------------------------------------------------------------------------------------------------------------------------------------------------------------------------------------------------------------------------------------------------------------------------------------------------------------------------------------------------------------------------------------------------------------------------------------------------------------------------------------------------------------------------------------------------------------------------------------01-011-0010-00100-001000-0010000-0010000?-001000000-0010000000-00100000000-001000000000-0010000000000-00100000000000----------------------------------------------------------------------------------------------------------------------------01-010-0100-01000-010000-0100000-01000000-010000000-0100000000-01000000000-010000000000-0100000000000-01000000000000-010000000000000-0100000000000000-01000000000000001-01000000000000001011-011-0001-00010-00010001-010-0100-01000-010000-0100000-01000000-010000000-010000000001-001-0001-10000-010000-0000010-0000000101-001-0001-10000-010000-0000010-0000000101-010-0100-01000-010000-0100000----------------------------------------------------------------------------------------------------------------------------------------------------------------------------------------------------------------------------------------------------------------------------------------------------------------------------------------------------------------------------------------------------------------------------------------------------------------------------------------------------------------------------------------------------001-0010-00100-00100001-010-0100-01000-010000-----------------------------------------01-010-0100-01000-010000-0100001------------------------01-010-0100-01000-01000001-010-0100-01000-01000011-001-0010-00100-000001---------------------010-0000001-00000010000-0001-----------------------------------------------------------------------------------------------------------------------------------------------------------11-001-0010-00100-00100001-010-0100-01000-010000-0100000-01000000-010000000-0100000000--------------------------------------------------------11-001-0010-00100-00100001-010-0100-01000-010000-0100000-01000000-010000000-0100000000-01000000001-010000000010-0100000000100-01000000001000
Makrani              -00000000000000000000000000000000000000000000001111100000000000011100000000000000000000000000000111000000111110011110000000000011000000010010000000000000000011001111100100100000000110000110011101001100000000000000000000000000000000000000000010001000011000000000000000000000000000000000001111001100000001111100111100111000001110011111000000001011110000000000000000000000000000000000000000000000000000000000000000000000000111100000000000000011011101001-00000000000000111110100100000000000000000000000000000000000111111111011111010000000000000000000000000000000000011111111101111101----------------------------------------------------------------------------------------------------------------------------------------------------------------------------------------------------------------------------------------------110111000000001001010000000000000000000000010000010000000000000000000000000000000000000000110111110100000100011-----------------0[01]0000000000[01]000000000000000000000000[01][01][01][01][01][01]1000000000000100000100000000000000000000000000000110000110000000000000000000000000100000011111111111111---------------------------------------------------------------------------------------------------------------------------------------------------------------------------------------------------------------------------------------------------------------------------------------------------------------------------------------------------------------------------0000000000000000000000000000000000000000000000000000000000000000000000000000000000000000000000000000011100000001111110010111--------------------------------------------------------------------------------------00000000000000000111100000011111---------00000000000000000000000000000000111000000000000000000000000000000000001------------------------------------------------------------------------------------------------------------------------------------------------------------------------------------------------------------------------------------------------------------------------------------------------------------------------------------------------------------------------------------------------------------------------------------------------------------------------------------------------------------------------------------------------------------------------------------------------------------------------------------------------------------------------------------------------------------------------------------------------------------------------------------------------------------------------------------------------------------------------------------------------------------------------------------0000000000000000000000000000000000000000011100000000000011111111000011001101111--------------------------------------------------0000000000000000000000000000000000000000000000000000000000000000000000000000000000000000000000000000000000111100000000000000011101100101110000100000000100110000010000010101001000000000000000000000000000000000000000000000000100010000101111101101111101011--------------------------------------------------------------------------------------------------------------------------------------------------------------------------------------------------------------------------------------------------------------------------------------------------------------------------------------------------------------------------------------------------------------------------------------------------------------------------------------------------------------------------------------------------------------------------------------------------------------------------------------------------------------------------------------------------------------------------------------------------------------------------------------------------------------------------------------------------------------------------------------------------------------------------------------------------------------------------------------------------------------------------------------------------------------------------------------------------------------------------------------------------------------------------------------------------------------------------------------------------------------------------------------------------------------------------------------------------------------------------------------------------------------------------------------------------------------------------------------------------------------------------------------------------------------------------------------------------------------------------------------------------------------------------------------------------------------------------------------------------------------------------------------------------------------------------------------------------------------------------------------------------------------------------------------------------------------------------------------------------------------------------------------------------------------------------------------------------------------------------------------------------------------------------------------------------------------------------------------------------------------------------------------------------------------------------------------------------------------------------------------------------------------------------------------------------------------------------------------------------------------------------------------------------------------------------------------------------------------------------------------------------------------------------------------------------------------------------------------------------------------------------------------------------------------------------------------------------------------------------------------------------------------------------------------------------------------------------------------------------------------------------------------------------------------------------------------------------------------------------------------------------------------------------------------------------------------------------------------------------------------------------------------------------------------------------------------------------------------------------------------------------------------------------------------------------------------------------------------------------------------------------------------------------------------------------------------------------------------------------------------------------------------------------------------------------------------------------------------------------------------------------------------------------------------------------------------------------------------------------------------------------------------------------------------------------------------------------------------------------------------------------------------------------------------------------------------------------------------------------------------------------------------------------------------------------------------------------------------------------------------------------------------------------------------------------------------------------------------------------------------------------------------------------------------------------------------------------------------------------------------------------------------------------------------------------------------------------------------------------------------------------------------------------------------------------------------------------------------------------------------------------------------------------------------------------------------------------------------------------------------------------------------------------------------------------------------------------------------------------------------------------------------------------------------------------------------------------------------------------------------------------------------------------------------------------------------------------------------------------------------------------------------------------------------------------------------------------------------------------------------------------------------------------------------------------------------------------------------------------------------------------------------------------------------------------------------------------------------------------------------------------------------------------------------------------------------------------------------------------------------------------------------------------------------------------------------------------------------------------------------------------------------------------------------------------------------------------------------------------------------------------------------------------------------------------------------------------------------------------------------------------------------------------------------------------------------------------------------------------------------------------------------------------------------------------------------------------------------------------------------------------------------------------------------------------------------------------------------------------------------------------------------------------------------------------------------------------------------------------------------------------------------------------------------------------------------------------------------------------------------------------------------------------------------------------------------------------------------------------------------------------------------------------------------------------------------------------------------------------------------------------------------------------------------------------------------------------------------------------------------------------------------------------------------------------------------------------------------------------------------------------------------------------------------------------------------------------------------------------------------------------------------------------------------------------------------01-011-0100-01000-010000-0100000-01000001-010000010-0100000100-01000001000-010000010000-0100000100000-01000001000000----------------------------------------------------------------------------------------------------------------------------11-011-0110-01101-001001-0010010-00100101-001001010-0010010100-00100100001-001001000010-0010010000100-00100100001000-001001000010000-0010010000100000-00100100001000000-00100100001000000011-001-0010-00100-00100011-011-0111-01011-010110-0001100-00011001-000110010-000110010011-011-1001-11000-001001-1001100-1100001011-011-1001-11000-001001-1001100-1100001011-?11-?01?-?01??-001001-0000010--------------------------------------------------------------------------------------------------------------------------------------------------------------------------------------------------------------------------------------------------------------------------------------------------------------------------------------------------------------------------------------------------------------------------------------------------------------------------------------11-111-0101-01010-010100-0101000-01010000-010100000-0101000001011-0110-01100-01000111-110-0101-00011-000110-----------------------------------------11-011-0011-00111-001011-0010110------------------------11-100-1001-10010-100100---------------------------------------------------------------------001-0010000-00100000000-0010-----------------------------------------------------------------------------------------------------------------------------------------------------------10-101-1000-10000-100000----------------------------------------------------------------------------------------------------------------------10-100-0001-00010-0001001?-1?0-1?00-00001-000010-0000100-00001000-000010000-0000100000-00001000000-000010000000-0000100000000-0000100000000?
Mandinka             -11101100000000000000000000000100000000000000000000000000000000000100000000000000000000000000000000000000000001111110000000000000000000000000000000000000000000000000000000000000000000000000000000000000000000000000100000000000001100000000000110001000011000000000000000000000000000000000000000000000000000000000000000000000000000000000000000000000000000000000000000000000000000000000000000000110110000000000000000111101010111100000000000000000000011001-00000000000000000001100100000000000000000000000000000000000000000000111111010000000000000000000000000000000000000000000011111101000000000000000000000000000000000000000000000000000001110000010000000000110100101010100001101110010110111101000111011110000000000000000111000000000001111111001000001110011101101100011000000000000000000000000000000000000000000000000011011100000000000000000000000000000000000000000000001111000000000000000000000000000000000000000000000000000111110001100011100000000001000000000000000000000000000000000000000000000000000000000001111--------------------------------------------------------------------------------------------------------------------------------------------------------------------------------------------------------------------------------------------------------------------------------------------------------------------------------------------------------------------------------------------------------------------------------------------------------------0000000000000000000000000000000000000000000000000000000000000000000000000000000000000000000000000000000000000000000000110111-------------------------------------------------------------------------------------------------------------------------------00000000000000000000000000000000000000000000000000000000011111111111111----------0000010110100110111-------------------------------------------------------------------------------------------------------------------------------------------------------------------------------------------------------------------------------------------------------------------------------------------------------------------------------------------------------------------------------------------------------------------------------------------------------------------------------------------------------------------------------------------------------------------------------------------------------------------------------------------------------------------------------------------------------------------------------------------------------------------------------------------------------------------------------------------------------------------------------------------------------00000000000000000000000000000000000000000000000000000000000000000001110011011110000000000000001----------------------------------0000000000000000000000000000000000000000000000000000000000000000000000000000000000000000000000000000000000000000000000000000000000000000000000000000000000000000000000000000000000000000000000000000000000000000011110000001001100010000101111101101111101011-------------------------------------------------------------------------------------------------------------------------------------------------------------------------------------------------------------------------------------------------------------------------------------------------------------------------------------------------------------------------------------------------------------------------------------------------------------------------------------------------------------------------------------------------------------------------------------------------------------11111100011111110011111-----------------------------------------------------------------------------------------------------------------------------------------------------------------------000000000000000000000000000000000000011000000100000000011000000000000000000001100000010000110000000000000000000000000000000000000000000000011000000000011-------------------------------------------------------01101-------------------------------------------------------------------------------------------------------------------------------------------------------------------------------------------------------------------------------------------------------------------------------------------------------------------------------------------------------------------------------------------------------------------------------------------------------------------------------------------------------------------------------------------------------------------------------------------------------------------------------------------------------------------------------------------------------------------------------------------------------------------------------------------------------------------------------------------------------------------------------------------------------------------------------------------------------------------------------------------------------------------------------------------------------------------------------------------------------------------------------------------------------------------------------------------------------------------------------------------------------------------------------------------------------------------------------------------------------------------------------------------------------------------------------------------------------------------------------------------------------------------------------------------------------------------------------------------------------------------------------------------------------------------------------------------------------------------------------------------------------------------------------------------------------------------------------------------------------------------------------------------------------------------------------------------------------------------------------------------------------------------------------------------------------------------------------------------------------------------------------------------------------------------------------------------------------------------------------------------------------------------------------------------------------------------------------------------------------------------------------------------------------------------------------------------------------------------------------------------------------------------------------------------------------------------------------------------------------------------------------------------------------------------------------------------------------------------------------------------------------------------------0000000000011100101010000000000000000000000000000000000000000000001-----------------------------------------------------------------------------------------------------------------------------------------------------------------------------------------------------------------------------------------------------------------------------------00000000011000011110100111001100000000000000---------------------------------------------------------------------------------------------------------------------------------------------------------------------------------------------------------------------------------------------------------------------------------------------------------------------------------------------------------------------------------------------------------------------------------------------------------------------------------------------------------------------------------------------------------------------------------------------------------------------------------------------------------------------------------------------------------------------------------------------------------------------------------------------------------------------------------------------------------------------------------------------------------------------------------------------------------------------------------------------------------------------------------------------------------------------------------------------------------------------------------------------------------------------------------------------------------------------------------------------------------------------------------------------------------------------------------------------------------------------------------------------------------------------------------------------------------------------------------------------------------------------------------------------------------------------------------------------------------------------------------------------------------------------------------------------------------------------------------------------------------------------------------------------------------------------------------------------------------------------------------------------------------------------------------------------------------------------------------------------------------------------------------------------------------------------------------------------------------------------------------------------------------------------------------------------------------------------------------------------------------------------------------------------------------------------------------------------------------------------------------------------------------------------------------------------------------------------------------------------------------------------------------------------------------------------------------------------------------------------------------------------------------------------------------------------------------------------------------------------------------------------------------------------------------------------------------------------------------------------------------------------------------------------------------------------------------------------------------------------------------------------------------------------------------------------------------------------------------------------------------------------------------------------------------------------------------------------------------------------------10-100-1000-10000-100000-1000000-10000000-100000000-1000000000-10000000000-100000000000-1000000000000-1000000000000111-110-1100-10001-100010-1000100-10001000-10001000?-10001000?0--------------------------------------------------------------10-100-1000-10000-100000-1000000-10000000-100000000-1000000000-10000000000-100000000000-1000000000000-10000000000000-100000000000000-1000000000000000-10000000000000000-10000000000000000010-100-1000-10000-10000010-100-1000-10000-000001-0000010-00000100-000001000-000001000010-100-0100-00100-100000-0000001-?000010010-100-0100-00100-100000-0000001-?000010010-100-1000-10000-100000-100000001-010-0100-00001-000010-0000100-0000100101-010-0100-01000-000001-0000010-00000100------------------------------------------------10-100-1000-10000-100000-1000000-10000001-100000010-1000000100-10000001000------------------------------------------10-0011-001000-00100000----------------------------------10000000-100000-10000-1000-1110-100-1000-10000-100000-1000000--------------------------------01-010-0100-01000-010000-0100000-01000000-010000000-------------------------------------------------------------------------------------100-1000-10000-10000011-101-0010-00100-001000-----------------------------------------10-100-1000-10000-100000-1000000------------------------11-001-0010-00100-001000------------------------------------------------------------------------------------------------------------------------------------------------------------------------------------------------------------------------------------------------------------10-100-0001-00010-000100----------------------------------------------------------------------------------------------------------------------10-100-1000-10000-100000--------------------------------------------------------------------------------------------------------------------
Mbuti_Pygmy          -00011100000000000000000000000100000000000000000000000000000000000100000000000000000000000000000000000000000000000110000000000000000000000000000000000000000000000000000000000000000000000000000000000000000000000000000000000000000000000000000000000000111000000000000000000000000000000000000000000000000000000000000000000000000000000000000000000000000000000000000000000000000000000000000000000000000000000111101001111101010111100000000000000000000000111-00000000000000000000011100000000000000000000000000000000000000000000000011010000000000000000000000000000000000000000000000001101000000000000000000000000000000000000000000000000000000000000000000000000000000000000000000000000110110111101000111011110000000000000000000000000000000000000000000000000000000000000000000000000000000000000000000000000000000000000000000011100000000000000000000000000000000000000000000010011000000000000000000000000000000000000000000000000000000001011101100100000000001000000000000000000000000000000000000000000000000000000000110011----------------------------------------------------------------------------------------------------------------------------------------------------------------------------------------------------------------------------------------------------------------------------------------------------------------------------------------------------------------------------------------------------------------------------------00000000000000000000000000110000000000000000000000000000000000000000000000000000000000000000000000000000000000000000000000000000000000000000000000001111-------------------------------------------0000000000000000000000000000000000000000011-----------------------------------------00000000000000000000000000000000000000000000000000111000001111111111111----------0000000000000001111-------------------------------------------------------------------000000011011--------------------------------------------------------------------------------------------------------------------------------------------------------------------------------------------------------------------------------------------------------------------------------------------------------------------------------------------------------------------------------------------------------------------------------------------------------------------------------------------------------------------------------------------------------------------------------------------------------------------------------------------------------------------------------------------------------------------------------------------------------------------------------000000000000000000000000000000000000001100000000000000000000000000000000000000000000000000000000000000000000000000111110000000000000001----------------------------------0000000000000000000000000000000000000000000000000000000000000000000000000000000000000000000000000000000000000000000000000000000000000000000000000000000000000000000000000000000000000000000000000000000000000000000000000000000000000001101111101101111101011----------------------------------------------------------------00000000111111000000000000000000000000000[01]111-----------------------------------------000000000000001111-00000000000000111000000000000000000000000000000000111111-------------000000000000000000000111000000000000000000000000000000000000000011---------------------------------------------------------------------------------------------------------------------------------------------------------------------------------------------------------------------------00000000000000111-------------------------------------------------00000000000000001111111---------------------------------------------------------------------------------------------------------------------------------------------------------------000000010000000000000000000000000000000000000000000000011100000110000000000000000000000000000011011100000000000000000000000000000000000000000000000000000011011110000000000011------------------------------------------11101-------------------------------------------------------------------------------------------------------------------------------------------------------------------------------------------------------------------------------------------------------------------------------------------------------------------------------------------------------------------------------------------------------------------------------------------------------------------------------------------------------------------------------------------------------------------------------------------------------------------------------------------------------------------------------------------------------------------------------------------------------------------------------------------------------------------------------------------------------------------------------------------------------------------------------------------------------------------------------------------------------------------------------------------------------------------------------------------------------------------------------------------------------------------------------------------------------------------------------------------------------------------------------------------------------------------------------------------------------------------------------------------------------------------------------------------------------------------------------------------------------------------------------------------------------------------------------------------------------------------------------------------------------------------------------------------------------------------------------------------------------------------------------------------------------------------------------------------------------------------------------------------------------------------------------------------------------------------------------------------------------------------------------------------------------------------------------------------------------------------------------------------------------------------------------------------------------------------------------------------------------------------------------------------------------------------------------------------------------------------------------------------------------------------------------------------------------------------------------------------------------------------------------------------------------------------------------------------------------------------------------------------------------------------------------------------------------------------------------------------------------------------------0000000000000000011010000000000000000000000000000000000000000000001-------------------------------------------------------------------------------------------------------00000000000000000000001110000000000000000000000111--------------------------------------------------------------------------------------------------------------------------00000000000000000000000000000100000000000000---------------------------------------------------------------------------------------------------------------------------------------------------------------------------------------------------------------------------------------------------------------------------------------------------------------------------------------------------------------------------------------------------------------------------------------------------------------------------------------------------------------------------------------------------------------------------------------------------------------------------------------------------------------------------------------------------------------------------------------------------------------------------------------------------------------------------------------------------------------------------------------------------------------------------------------------------------------------------------------------------------------------------------------------------------------------------------------------------------------------------------------------------------------------------------------------------------------------------------------------------------------------------------------------------------------------------------------------------------------------------------------------------------------------------------------------------------------------------------------------------------------------------------------------------------------------------------------------------------------------------------------------------------------------------------------------------------------------------------------------------------------------------------------------------------------------------------------------------------------------------------------------------------------------------------------------------------------------------------------------------------------------------------------------------------------------------------------------------------------------------------------------------------------------------------------------------------------------------------------------------------------------------------------------------------------------------------------------------------------------------------------------------------------------------------------------------------------------------------------------------------------------------------------------------------------------------------------------------------------------------------------------------------------------------------------------------------------------------------------------------------------------------------------------------------------------------------------------------------------------------------------------------------------------------------------------------------------------------------------------------------------------------------------------------------------------------------------------------------------------------------------------------------------------------------------------------------------------------------------------------11-110-1000-10001-100001-1000010-10000100-100001000-1000010000-10000100001-100001000010-1000010000100-1000010000100011-111-1101-10010-100100-1001001-10010010-100100100-1001001000--------------------------------------------------------------10-100-1000-10000-100000-1000000-10000000-000000001-0000000010-00000000100-000000001000-0000000010000-00000000100000-000000001000000-0000000010000000-00000000100000000-00000000000000000110-100-1000-10000-10000010-100-1000-10000-100000-1000000-10000000-100000000-100000000010-100-0100-00100-100000-0000001-0000010010-100-0100-00100-100000-0000001-0000010010-100-1000-10000-100000-100000011-100-0001-00010-000100-0001000-0001000001-001-0010-00000-000000-0000000-00000000110-1100-11000-100001-1000010-10000100-10000100011-110-0001-00010-000100-0001000-00010000-000100000-0001000000-00010000000------------------------------------------10-1010-000010-0000100010-001-0010-00100-----------------00000[01]0[01]?[01]01010?[01]0101?1010?1111-011-0010-00100-001000-0010000--------------------------------01-011-0110-00001-011?00-0000100-00001000-000000001-------------------------------------------------------------------------------------100-1000-10000-10000011-101-0010-00100-001000-------------------------------------------------------------------------------------------------11-001-0010-00100-001000------------------------------------------------------------------------------------------------------------------------------------------------------------------------------------------------------------------------------------------------------------10-100-0001-00010-000100----------------------------------------------------------------------------------------------------------------------10-100-1000-10000-100000--------------------------------------------------------------------------------------------------------------------
MELANESIAN           -00000000000000000000000000001100000000000000000000000000000000000100000000000000000000011111111011000000111110011110000000000000000000000000000000000000000000111111100100100000000110000110011101001100000000000000000000000000000000000000000010001000011000000000000000000000000000000000000000000000000000000011111100111000001110011111000000001011110000000000000000000000000000000000000000000000000000000000000000000000000111100000011100000000001101001-000001110000000001101001------------------------------------------------------------------------------------------------------------------------------------------------------------------------------------------------------------------------------------------------------------------------------------------------------------------------------------------------------000000000000000000110000000000000000000000010000011100000000000000000000000001000000000000000000010100000100011----------------------------------------------------------------------------------------------------------------------------------------------------------------------------------------------------------------------------------------------------------------------------------------------------------------------------------------------------------------------------------------0000000000000000000000000000000011100101000000000011000000000000000000000000011111100001000000011011111000100111111000111100000000000000000011000111110000000000000000000000000000000000000000000001111111000000000001100111100000000111111111100011111111101100000001111110010111-----------------------------00000000000001------------------------------------------------------------------------------------00000000000000000000000011111110011000000000000000000000000000000000001--------------------------------------------------------------------------------------------------------------------------00000000000000100000101110111010000101000100100001111100000000000000000000000000000000000000000000000000000000000000000000000000000000000000000000000000000000000000000000000000000000000000000000000000000000000000000000000000000000000000000000000000000000000000000000000000000000000000000000000000000000000000000000000000000000000000000000000000000000000000000000000000000000000000000000000000000000000000000000000000000000000000000000000000000000000000000000000000000000000000000000000000000000000000000000000000000000000000000000000000000000110100000000000000011010010101100100000111111[01][01][01]0000000000000000000000000000000000000000000000000000000000000000000000000000000000000000000000000000000000000000000000000000000000000000000000000000----------------------------------------0110000000000001010000001111100000111111001100000000000011111111000011001101111---------------------------------000000000000011110000000000000000000000000001011011000000000000000000000000000000000000000000000000000000100000000000000000000000000000000000001101100101110000100000000100110000010000010101001000000000000000000000000000000000000000000000000100010000101111101101111101011------------------------------------------------------------------------------------------------------------------------------------------------------011001100000100111-01100110000010011-------------------------------------------------------------------------------------------------------------------------------------------------------------------------------------------------------------------------------------------------------------------------------------------------------------------------------------------------00000000011011001-------------------------------------------------------------------------------------------------------------------------------------------------------------------------------------------------------------------------------------------------------------------------------------------------------------------------------------------0000000000000000000000000000000000000001110001001000000000011----------------------------------------------------------------------------------------------------------------------------------------------------------------------------------------------------------------------------------------------------------------------------------------------------------------------------------------------------------------------------------------------------------------------------------------------------------------------------------------------------------------------------------------------------------------------------------------------------------------------------------------------------------------------------------------------------------------------------------------------------------------------------------------------------------------------------------------------------------------------------------------------------------------------------------------------------------------------------------------------------------------------------------------------------------------------------------------------------------------------------------------------------------------------------------------------------------------------------------------------------------------------------------------------------------------------------------------------------------------------------------------------------------------------------------------------------------------------------------------------------------------------------------------------------------------------------------------------------------------------------------------------------------------------------------------------------------------------------------------------------------------------------------------------------------------------------------------------------------------------------------------------------------------------------------------------------------------------------------------------------------------------------------------------------------------------------------------------------------------------------------------------------------------------------------------------------------------------------------------------------------------------------------------------------------------------------------------------------------------------------------------------------------------------------------------------------------------------------------------------------------------------------------------------------------------------------------------------------------------------------------------------------------------------------------------------------------------------------------------------------------------------------------------------------------------------------------------------------------------------------------------------------------------------------------------------------------------------------------------------------------------------------------------------------------------------------------------------------------------------------------------------------------------------------------------------------------------------------------------------------------------------------------------------------------------------------------------------------------------------------------------------------------------------------------------------------------------------00011000100100000000000101000----------------------------------------------------------------------------------------------------------------------------------------------------------------------------------------------------------------------------------------------------------------------------------------------------------------------------------------------------------------------------------------------------------------------------------------------------------------------------------------------------------------------------------------------------------------------------------------------------------------------------------------------------------------------------------------------------------------------------------------------------------------------------------------------------------------------------------------------------------------------------------------------------------------------------------------------------------------------------------------------------------------------------------------------------------------------------------------------------------------------------------------------------------------------------------------------------------------------------------------------------------------------------------------------------------------------------------------------------------------------------------------------------------------------------------------------------------------------------------------------------------------------------------------------------------------------------------------------------------------------------------------------------------------------------------------------------------------------------------------------------------------------------------------------------------------------------------------------------------------------------------------------------------------------------------------------------------------------------------------------------------------------------------------------------------------------------------------------------------------------------------------------------------------------------------------------------------------------------------------------------------------------------------------------------------------------------------------------------------------------------------------------------------------------------------------------------------------------------------------------------------------------------------------------------------------------------------------------------------------------------------------------00000000110111-----------1010100100001000100001------------------------------------------------------------------------------------------------------------------------------------------------------------------------------------------------------------------------------------------------------------------------------------------11-111-0?11-0?110-0?1100-0?11000-0?110001-0?1000001-0010000010-00100000100-001000001000-0010000010000-00100000100000----------------------------------------------------------------------------------------------------------------------------11-111-1110-01001-010010-0100100-01001000-010010000-0100100000-01001000000-010010000000-0000100000000-00001000000000-000010000000000-0000100000000000-00001000000000000-00001000000000000011-111-0001-00001-000010--------------------------------------------------------------11-?11-1101-10010-010100-0010010-0010000111-?11-1101-10010-010100-0010010-0010000111-111-0110-01001-000010-0?00100----------------------------------------------------------------------------------------------------------------------------------------------------------------------------------------------------------------------------------------------------------------------------------------------------------------------------------------------------------------------------------------------------------------------------------------------------------------------------------------------------------------------------------------------------111-1110-01101-001010----------------------------------------------------------------------------------------------------------------------------------------------------------------------------------------------------------------------110-1001000-10010000000-1000--------------------------------------11-011-0?11-01001-000010-0000100-00001?00-00001?000-00001?0000-00001?00000-00001?000000-00001?0000000-00001?00000000001-011-0110-00001-00001011-001-0010-00100-001000-0010000-00100001-001000010-0010000100--------------------------------------------------------11-101-1010-00001-000010--------------------------------------------------------------------------------------------------------------------
Miao                 -00000010110100100011011000010100000000000000000000000000000000000100111011111111110000101111111011000000111110011110000000000000000000000001011011000101000011001111100100100000000110000110011101001100000000000000000000000000000000000000000010001000011000000000011110000010000000000000010000000000000000000100111100111000001110011111000000001011110000000000000000000000000000000000000000000000000000000000000000000000000111100001100100000000001101001-00011001000000000110100101111111010011111110000100000000000000000011011111010111111101001111111000010000000000000000001101111101----------------------------------------------------------------------------------------------------------------------------------------------------------------------------------------------------------------------------------------------000000000000000000000000000000001111010000110000010000000000111010111111111011000000000000000000010100000100011----------------------------------------------------------------------------------------------------------------------------------------------------------------------------------------------------------------------------------------------------------------------------------------------------------------------------------------------------------------------------------------0000000000000000000000000000000000000000000001110111--------------------------------------------------------------------------------------------------0000000000000000000000000000011001111110000010000000000000000000000000000000000001111111100011111111101100000001111110010111-------------------------------------------------------------------------------------------------------------------------------00111011000000111000011101111110011000000000000000000000000000000000001-----------------------------------------------------------------------------------------------------------------------------------------------------------------------------111111111111[01][01][01]0000000000000000000000000000000000000000000000000000000000000000000000000000000000000000000000000000000000000000000000000000[01][01][01][01]0000000000000000000000000000000000000000000[01]00000000000000000000[01]0000000000000000[01]00000[01]0000[01]0[01]0000[01][01][01][01][01][01][01][01][01][01][01][01][01][01][01]00000000[01]0000[01][01][01]000000000000000000000000000000000000000000000000000000000000000000000000000000000000000000000000000000000000000000000000000000000000000000000000000000000000000000000000000000000000000000000000000000000000000000000000000000000000000000000000000000000000000000000000000000000000000000000000000000000000000000000000000000000000000000000000000000000000000000000000000000000000000000000000000000000000000000000000000000----------------------------------------0000000111100111010000001111100000111111001100000000000011111111000011001101111--------------------------------------------------0000000000000000000000000000000000000001101100000000011100000000000000000000000000000101100000000000000000000000000000000000001101100101110000100000000100110000010000010101001000000000000000000000000000000000000000000000000100010000101111101101111101011-----------------------------------------------------------------------------------------------------------------------------------------------------------------------------------------------------------------------------------------------------------------------------------------------------------------------------------------------------------------------------------------------------------------------------------------------------------------------------------------------------------------------------------------------------------------------------------------------------------------------------------------------------------------------------------------------------------------------------------------------------------------------------------------------------------------------------------------------------------------------------------------------------------------------------------------------------------------------------------------------------------------------------------------------------------------------------------------------------------------------------------------------------------------------------------------------------------------------------------------------------------------------------------------------------------------------------------------------------------------------------------------------------------------------------------------------------------------------------------------------------------------------------------------------------------------------------------------------------------------------------------------------------------------------------------------------------------------------------------------------------------------------------------------------------------------------------------------------------------------------------------------------------------------------------------------------------------------------------------------------------------------------------------------------------------------------------------------------------------------------------------------------------------------------------------------------------------------------------------------------------------------------------------------------------------------------------------------------------------------------------------------------------------------------------------------------------------------------------------------111101010010111011000000001------------------------------------------------------------------------------------------------------------------------------------------------------------------------------------------------------------------------------------------------------------------------------------------------------------------------------------------------------------------------------------------------------------------------------------------------------------------------------------------------------------------------------------------------------------------------------------------------------------------------------------------------------------------------------------------------------------------------------------------------------------------------------------------------------------------------------------------------------------------------------------------------------------------------------------------------------------------------------------------------------------------------------------------------------------------------------------------------------------------------------------------------------------------------------------------------------------------------------------------------------------------------------------------------------------------------------------------------------------------------------------------------------------------------------------------------------------------------------------------------------------------------------------------------------------------------------------------------------------------------------------------------------------------------------------------------------------------------------------------------------------------------------------------------------------------------------------------------------------------------------------------------------------------------------------------------------------------------------------------------------------------------------------------------------------------------------------------------------------------------------------------------------------------------------------------------------------------------------------------------------------------------------------------------------------------------------------------------------------------------------------------------------------------------------------------------------------------------------------------------------------------------------------------------------------------------------------------------------------------------------------------------------------------------------------------------------------------------------------------------------------------------------------------------------------------------------------------------------------------------------------------------------------------------------------------------------------------------------------------------------------------------------------------------------------------------------------------------------------------------------------------------------------------------------------------------------------------------------------------------------------------------------------------------------------------------------------------------------------------------------------------------------------------------------------------------------------------------------------------------------------------------------------------------------------------------------------------------------------------------------------------------------------------------------------------------------------------------------------------------------------------------------------------------------------------------------------------------------------------------------------------------------------------------------------------------------------------------------------------------------------------------------------------------------------------------------------------------------------------------------------------------------------------------------------------------------------------------------------------------------------------------------------------------------------------------------------------------------------------------------------------------------------------------------------------------------------------------------------------------------------------------------------------------------------------------------------------------------------------------------------------------------------------------------------------------------------------------------------------------------------------------------------------------------------------------------------------------------------------------------------------------------------------------------------------01-011-0010-00100-001000-0010000-0010000?-001000000-0010000000-00100000000-001000000000-0010000000000-00100000000000----------------------------------------------------------------------------------------------------------------------------01-010-0100-01000-010000-0100000-01000000-010000000-0100000000-01000000000-010000000000-0100000000000-01000000000000-010000000000000-0100000000000000-01000000000000001-01000000000000001011-011-0001-00010-00010001-010-0100-01000-010000-0100000-01000000-010000000-010000000001-001-0001-10000-010000-0000010-0000000101-001-0001-10000-010000-0000010-0000000101-010-0100-01000-010000-0100000----------------------------------------------------------------------------------------------------------------------------------------------------------------------------------------------------------------------------------------------------------------------------------------------------------------------------------------------------------------------------------------------------------------------------------------------------------------------------------------------------------------------------------------------------001-0010-00100-00100001-010-0100-01000-010000-----------------------------------------01-010-0100-01000-010000-0000001------------------------01-010-0100-01000-010000---------------------------------------------------------------------010-0001010-00000100100-0101-----------------------------------------------------------------------------------------------------------------------------------------------------------11-001-0010-00100-00100001-010-0100-01000-010000-0100000-01000000-010000000-0100000000--------------------------------------------------------11-001-0010-00100-00100001-010-0100-01000-010000-0100000-01000000-010000000-0100000000-01000000001-010000000010-0100000000100-01000000001000
[truncated: 359,187 more chars]
